# Supplementary material for: De Novo Transcriptional Analysis of Alfalfa in Response to Saline-Alkaline Stress
Source: Front Plant Sci. 2016 Jul 4;7:931. doi: 10.3389/fpls.2016.00931 (PMC4931813; doi:10.3389/fpls.2016.00931)
Supplement: Supplementary file 2 [file Data_Sheet_2.XLS]

## Sheet: qRT
Gene Definition	qRT-1day	qRT-7day	seq-1day	seq-7day
Medtr1g066380.1	5.6348	3.2908	4.25251	3.86124
Medtr7g085220.1	5.56307	1.75917	2.92522	1.25013
Medtr8g061360.1	5.53007	1.58293	4.37488	3.34169
Medtr7g069980.1	5.1514	2.03683	3.76275	2.59252
Medtr7g079080.1	4.96493	1.18007	5.95266	4.03986
Medtr1g090060.1	4.6951	2.3454	5.93868	4.31306
Medtr3g467100.1	4.5848	3.61293	4.58127	4.31095
Medtr5g055690.1	4.50403	5.0175	1.73	1.4
Medtr7g112560.1	4.40317	2.72733	3.10653	3.36622
Medtr2g049020.1	4.27683	2.3266	3.47648	4.62427
Medtr6g045403.1	3.69493	5.08973	4.07708	4.76003
Medtr4g021350.1	3.1958	1.27453	2.50817	2.47929
Medtr7g080900.1	2.14067	2.41647	5.26757	3.81175
Medtr1g090060.1	2.0379	3.23243	5.93868	4.31306
Medtr5g079730.1	0.453129	0.6032	0.543933	3.94337
Medtr7g109600.1	-0.614633	-1.23103	-2.9774	-1.96219
Medtr4g099340.1	-1.77847	-0.523467	-2.03802	-1.78859
Medtr4g076600.1	-2.44243	-3.52487	-1.6668	-1.78046
Medtr8g020590.1	-3.90977	-6.87873	-3.32683	-2.58427
Medtr7g007120.1	-4.39553	-1.05447	-2.77288	-2.4779
