# Supplementary material for: De Novo Transcriptional Analysis of Alfalfa in Response to Saline-Alkaline Stress
Source: Front Plant Sci. 2016 Jul 4;7:931. doi: 10.3389/fpls.2016.00931 (PMC4931813; doi:10.3389/fpls.2016.00931)
Supplement: Supplementary file 3 [file Data_Sheet_3.XLS]

## Sheet: GO-1day
c1116_g1_i1	GO:0003676	GO:0004386	GO:0005524	GO:0008026
c11303_g1_i1	GO:0046983
c12158_g1_i1	GO:0006508	GO:0008234
c12236_g1_i1	GO:0005524	GO:0016020	GO:0016887
c13346_g1_i1	GO:0003677	GO:0003735	GO:0003899	GO:0005840	GO:0006351	GO:0006412	GO:0046983
c13584_g1_i1	GO:0004672	GO:0005524	GO:0006468
c13642_g1_i1	GO:0016747
c14195_g1_i1	GO:0004672	GO:0005515	GO:0006468
c14584_g1_i1	GO:0043531
c14926_g1_i1	GO:0004672	GO:0005524	GO:0006468
c15569_g1_i1	GO:0004553	GO:0005975	GO:0030246
c16083_g1_i1	GO:0003677	GO:0006355
c162_g1_i1	GO:0005515	GO:0007165	GO:0043531
c16734_g1_i1	GO:0016998	GO:0052861	GO:0052862
c18381_g1_i1	GO:0000723	GO:0003678	GO:0006281
c18624_g1_i1	GO:0008289
c18704_g1_i1	GO:0043531
c18747_g1_i1	GO:0008762	GO:0016491	GO:0050660	GO:0055114
c1888_g1_i1	GO:0000151	GO:0004842	GO:0005515	GO:0016567
c19041_g1_i1	GO:0008289
c19091_g1_i1	GO:0005515	GO:0043531
c19575_g1_i1	GO:0005515
c20075_g1_i1	GO:0005506	GO:0016705	GO:0020037	GO:0055114
c20439_g1_i1	GO:0004672	GO:0005524	GO:0006468
c21148_g1_i1	GO:0016757
c21557_g1_i1	GO:0000148	GO:0003843	GO:0006075	GO:0016020
c22088_g1_i1	GO:0005515
c22170_g1_i1	GO:0004222	GO:0005524	GO:0006508
c22217_g1_i1	GO:0005216	GO:0006811	GO:0016020	GO:0055085
c22378_g1_i1	GO:0004867	GO:0005576
c22736_g1_i1	GO:0003774	GO:0005515	GO:0005524	GO:0016459
c22768_g1_i1	GO:0003779	GO:0005622
c22869_g1_i1	GO:0003924	GO:0005525
c23094_g1_i1	GO:0008270
c23100_g1_i1	GO:0005524	GO:0016887
c23246_g1_i1	GO:0004672	GO:0005524	GO:0006468
c23478_g1_i1	GO:0005515
c23619_g1_i1	GO:0043531
c23796_g1_i1	GO:0006812	GO:0015299	GO:0016021	GO:0055085
c24156_g1_i1	GO:0016020	GO:0016760	GO:0030244
c24157_g1_i1	GO:0016020	GO:0030001	GO:0046873	GO:0055085
c24693_g1_i1	GO:0003777	GO:0005524	GO:0007018	GO:0008017
c24919_g1_i1	GO:0004553	GO:0005618	GO:0005975	GO:0006073	GO:0016762	GO:0048046
c25113_g1_i1	GO:0005198	GO:0006886	GO:0016192	GO:0030117	GO:0030126
c25169_g1_i1	GO:0005524
c25346_g1_i1	GO:0006508	GO:0008233
c25657_g1_i1	GO:0008289
c25680_g1_i1	GO:0008168
c26806_g1_i1	GO:0008152	GO:0016758
c26922_g1_i1	GO:0006508	GO:0008234
c27240_g1_i1	GO:0004672	GO:0005515	GO:0005524	GO:0006468
c28376_g1_i1	GO:0004672	GO:0005515	GO:0005524	GO:0006468
c29038_g1_i1	GO:0006479	GO:0008168
c29292_g1_i1	GO:0005524	GO:0006298	GO:0030983
c29568_g1_i1	GO:0003824	GO:0044237	GO:0050662
c29796_g1_i1	GO:0005634
c29826_g1_i1	GO:0005509
c29861_g1_i1	GO:0004672	GO:0005524	GO:0006468
c2991_g1_i1	GO:0004672	GO:0005515	GO:0005524	GO:0006468
c29938_g1_i1	GO:0016020	GO:0030001	GO:0046873	GO:0055085
c30131_g1_i1	GO:0003682
c30228_g1_i1	GO:0004672	GO:0005524	GO:0006468
c30559_g1_i1	GO:0016747
c30741_g1_i1	GO:0005524	GO:0019538
c30856_g1_i1	GO:0003777	GO:0005524	GO:0007018	GO:0008017
c31191_g1_i1	GO:0005741	GO:0055085
c31200_g1_i1	GO:0003755	GO:0005515	GO:0006457
c3126_g1_i1	GO:0005618	GO:0030599	GO:0042545
c31411_g1_i1	GO:0003677	GO:0003910	GO:0005524	GO:0006281	GO:0006310
c31463_g1_i1	GO:0005515
c32034_g1_i1	GO:0003872	GO:0005945	GO:0006096
c32267_g1_i1	GO:0016020	GO:0016760	GO:0030244
c32509_g1_i1	GO:0000151	GO:0004672	GO:0004842	GO:0006468	GO:0016567
c32514_g1_i1	GO:0005506	GO:0016705	GO:0020037	GO:0055114
c32556_g1_i1	GO:0046983
c32579_g1_i1	GO:0005515	GO:0007165	GO:0043531
c32669_g1_i1	GO:0005525	GO:0007264
c32869_g1_i1	GO:0004672	GO:0006468
c32877_g1_i1	GO:0004672	GO:0005524	GO:0006468
c32971_g1_i1	GO:0004672	GO:0004674	GO:0005524	GO:0006468	GO:0016301
c3302_g1_i1	GO:0005198	GO:0006886	GO:0016192	GO:0030130	GO:0030132
c33210_g1_i1	GO:0004672	GO:0005524	GO:0006468
c33303_g1_i1	GO:0003700	GO:0006355	GO:0008289	GO:0043565
c33333_g1_i1	GO:0003674	GO:0005575	GO:0008150
c34028_g1_i1	GO:0031072	GO:0051082
c34779_g1_i1	GO:0008270	GO:0016491	GO:0055114
c34809_g1_i1	GO:0005515	GO:0007165	GO:0043531
c35010_g1_i1	GO:0003676
c35316_g1_i1	GO:0005515
c35317_g1_i1	GO:0004672	GO:0005524	GO:0006468
c35669_g1_i1	GO:0004672	GO:0005515	GO:0006468
c35719_g1_i1	GO:0005515	GO:0006457
c35929_g1_i1	GO:0004672	GO:0004674	GO:0005524	GO:0006468	GO:0016301
c36170_g1_i1	GO:0003824	GO:0008152
c36232_g1_i2	GO:0016757
c36358_g1_i1	GO:0004190	GO:0006508
c36462_g1_i1	GO:0005524	GO:0015991	GO:0015992	GO:0016820	GO:0033178	GO:0046034
c36536_g1_i1	GO:0005795	GO:0008378
c36889_g1_i1	GO:0003777	GO:0005524	GO:0007018	GO:0008017
c36978_g1_i1	GO:0003777	GO:0005524	GO:0007018	GO:0008017
c37388_g1_i1	GO:0004672	GO:0006468	GO:0048544
c37454_g1_i1	GO:0003676	GO:0003677	GO:0004386	GO:0005524
c37587_g1_i1	GO:0004252	GO:0006508	GO:0042802	GO:0043086
c37667_g1_i1	GO:0009058	GO:0030170
c38660_g1_i1	GO:0005515	GO:0007165	GO:0043531
c38872_g1_i1	GO:0003993
c39141_g1_i1	GO:0006629	GO:0016788
c39155_g1_i1	GO:0005506	GO:0016705	GO:0020037	GO:0055114
c39243_g1_i1	GO:0009058	GO:0016746
c39267_g1_i1	GO:0003677	GO:0003824
c39366_g1_i1	GO:0003674	GO:0005575	GO:0008150
c39492_g2_i1	GO:0003723	GO:0004540
c39498_g1_i1	GO:0004553	GO:0005618	GO:0005975	GO:0006073	GO:0016762	GO:0048046
c39531_g1_i1	GO:0003676	GO:0004386	GO:0005524	GO:0005622	GO:0006260	GO:0006281	GO:0008026	GO:0043140
c39811_g1_i1	GO:0003676	GO:0003677	GO:0005634	GO:0006260
c39884_g1_i1	GO:0003824
c39973_g1_i1	GO:0000154	GO:0000179	GO:0008649
c40036_g1_i1	GO:0004869
c40111_g1_i1	GO:0005515	GO:0007165	GO:0043531
c40561_g1_i1	GO:0004869
c40878_g1_i1	GO:0003677	GO:0005634
c41113_g1_i1	GO:0005515
c41283_g1_i1	GO:0005089
c41400_g1_i1	GO:0008270
c41442_g1_i1	GO:0003676	GO:0004386	GO:0004519	GO:0005524
c41567_g1_i1	GO:0030246
c41569_g1_i1	GO:0043531
c417_g1_i1	GO:0004672	GO:0005515	GO:0005524	GO:0006468
c41991_g1_i1	GO:0004601	GO:0006979	GO:0020037	GO:0055114
c42801_g1_i1	GO:0043531
c42835_g1_i1	GO:0005737	GO:0006364	GO:0008649
c42879_g1_i2	GO:0005524
c42988_g1_i1	GO:0008168
c43150_g1_i1	GO:0005681	GO:0007067
c43213_g1_i1	GO:0003677	GO:0005515	GO:0005524
c43233_g1_i1	GO:0008270
c43332_g1_i1	GO:0000287	GO:0008152	GO:0010333	GO:0016829
c43366_g1_i1	GO:0003677	GO:0006355
c43445_g1_i1	GO:0003723	GO:0003743	GO:0006413
c43464_g1_i1	GO:0004553	GO:0005975	GO:0016798
c43525_g1_i1	GO:0008137	GO:0055114
c43588_g1_i1	GO:0004672	GO:0006468
c43729_g1_i1	GO:0008152	GO:0016758
c44140_g1_i1	GO:0005509
c44300_g1_i1	GO:0005576	GO:0008083	GO:0008283
c44313_g1_i1	GO:0030554
c44335_g1_i1	GO:0005515
c44360_g1_i1	GO:0030246
c44414_g1_i1	GO:0004672	GO:0006468
c44516_g1_i1	GO:0005506	GO:0016705	GO:0020037	GO:0055114
c44527_g1_i1	GO:0003700	GO:0006355	GO:0043565
c44642_g1_i1	GO:0005515
c44801_g1_i1	GO:0008152
c44842_g1_i1	GO:0003677
c44972_g1_i1	GO:0016787
c45125_g1_i1	GO:0003677	GO:0005515	GO:0005622	GO:0005634	GO:0016706	GO:0055114
c45130_g1_i1	GO:0016020	GO:0030001	GO:0046873	GO:0055085
c45383_g1_i1	GO:0000166	GO:0046872
c45417_g1_i1	GO:0005515
c45494_g1_i1	GO:0005524	GO:0016887
c45620_g1_i1	GO:0080019
c45622_g1_i1	GO:0005524	GO:0016020	GO:0016887
c45646_g1_i1	GO:0008237	GO:0008270
c45708_g1_i1	GO:0004672	GO:0004674	GO:0005524	GO:0006468	GO:0016301
c45839_g1_i1	GO:0005737	GO:0006479	GO:0008276
c45937_g1_i1	GO:0004672	GO:0005524	GO:0006468	GO:0030246
c46060_g1_i1	GO:0003677	GO:0003899	GO:0006351
c46282_g1_i1	GO:0003735	GO:0005622	GO:0005840	GO:0006414
c46366_g1_i1	GO:0005515	GO:0043531
c46393_g1_i1	GO:0005506	GO:0016705	GO:0020037	GO:0055114
c46517_g1_i1	GO:0004672	GO:0005524	GO:0006468
c46531_g1_i1	GO:0016491	GO:0016706	GO:0055114
c46543_g1_i1	GO:0005515
c46545_g1_i1	GO:0004672	GO:0005524	GO:0006468	GO:0048544
c46628_g1_i1	GO:0003677	GO:0005634
c46665_g1_i1	GO:0003700	GO:0006355	GO:0043565
c46769_g1_i1	GO:0005515
c46774_g1_i2	GO:0000166	GO:0046872
c46845_g1_i1	GO:0003676	GO:0004004	GO:0004386	GO:0005524	GO:0008026	GO:0009793	GO:0012505
c47216_g1_i1	GO:0004066	GO:0006529
c47288_g1_i1	GO:0006812	GO:0015299	GO:0016021	GO:0055085
c47322_g1_i1	GO:0005215	GO:0006810	GO:0016020
c47344_g1_i1	GO:0016020
c47408_g1_i1	GO:0016881
c47559_g2_i1	GO:0003743	GO:0005515	GO:0005852	GO:0006413	GO:0031369
c47575_g1_i1	GO:0004097	GO:0008152	GO:0016491	GO:0055114
c47602_g1_i1	GO:0003774	GO:0005515	GO:0005524	GO:0016459
c47625_g1_i1	GO:0003677	GO:0006355
c47638_g1_i1	GO:0003755	GO:0006457
c47733_g1_i1	GO:0003676
c47768_g1_i1	GO:0005515	GO:0005524	GO:0007165	GO:0043531
c47839_g1_i1	GO:0004672	GO:0005524	GO:0006468
c47903_g1_i1	GO:0005543
c47920_g1_i1	GO:0005515
c47935_g1_i1	GO:0003677	GO:0006306	GO:0008168
c48173_g1_i1	GO:0005506	GO:0016705	GO:0020037	GO:0055114
c48223_g1_i1	GO:0006952	GO:0009607
c48321_g1_i1	GO:0004672	GO:0005515	GO:0005524	GO:0006468
c48324_g1_i1	GO:0003924	GO:0005525
c48375_g1_i1	GO:0046983
c48392_g1_i2	GO:0006855	GO:0015238	GO:0015297	GO:0016020	GO:0055085
c48424_g1_i1	GO:0008152	GO:0016758
c48497_g1_i2	GO:0016757
c48498_g1_i1	GO:0004857	GO:0030599
c48503_g1_i1	GO:0003700	GO:0006355	GO:0043565
c48518_g1_i1	GO:0005215	GO:0006810	GO:0016020
c48587_g1_i1	GO:0004252	GO:0006508
c48756_g1_i1	GO:0005515	GO:0043531
c48905_g1_i2	GO:0016747
c48946_g1_i1	GO:0003677
c48970_g1_i1	GO:0005515
c48988_g1_i1	GO:0003725
c49022_g1_i1	GO:0004672	GO:0005524	GO:0006468	GO:0048544
c49121_g1_i1	GO:0005515	GO:0016491	GO:0055114
c49210_g1_i1	GO:0000151	GO:0004842	GO:0016567
c49239_g1_i1	GO:0004190	GO:0006508
c49319_g1_i1	GO:0005975	GO:0016758	GO:0030259
c49425_g1_i1	GO:0004672	GO:0005524	GO:0006468
c49437_g1_i1	GO:0005515	GO:0007165	GO:0043531
c49439_g1_i1	GO:0004602	GO:0006979	GO:0055114
c49473_g1_i1	GO:0008137	GO:0042773	GO:0055114
c49518_g1_i1	GO:0005515
c49554_g1_i2	GO:0004672	GO:0005524	GO:0006468
c49578_g1_i1	GO:0004252	GO:0006508	GO:0042802	GO:0043086
c49724_g1_i1	GO:0006810	GO:0016020	GO:0055085
c49736_g1_i1	GO:0000228	GO:0005515
c49775_g1_i1	GO:0003677	GO:0004803	GO:0006313	GO:0008270
c49828_g1_i1	GO:0004672	GO:0005524	GO:0006468	GO:0016998
c49851_g1_i1	GO:0000151	GO:0004842	GO:0016567
c49903_g1_i1	GO:0003676
c49983_g1_i1	GO:0003682
c49986_g1_i1	GO:0005515
c50046_g1_i1	GO:0045145
c50076_g1_i1	GO:0004842	GO:0005515	GO:0005680	GO:0008270	GO:0046872
c50179_g1_i1	GO:0003682
c50222_g1_i1	GO:0003677	GO:0005515	GO:0005634	GO:0006352	GO:0016570
c50227_g1_i1	GO:0005506	GO:0009055	GO:0016705	GO:0020037	GO:0055114
c50261_g1_i1	GO:0005524	GO:0006810	GO:0016021	GO:0016887	GO:0042626	GO:0055085
c50315_g1_i1	GO:0003676	GO:0046872
c50426_g1_i1	GO:0003676	GO:0003677	GO:0004386	GO:0005524
c50443_g1_i1	GO:0016747
c50453_g1_i1	GO:0004474	GO:0006097
c5056_g1_i1	GO:0046872
c50793_g1_i1	GO:0005524	GO:0016301
c50878_g1_i1	GO:0005773	GO:0005886	GO:0009733	GO:0010181	GO:0016020	GO:0016491	GO:0016655	GO:0055114
c50940_g1_i1	GO:0003676	GO:0008270	GO:0016788	GO:0016818
c50991_g1_i1	GO:0006629	GO:0016788
c51060_g1_i1	GO:0016747
c51107_g1_i1	GO:0005515
c51110_g1_i1	GO:0004553	GO:0005975
c51283_g1_i1	GO:0005737
c51294_g1_i1	GO:0006470	GO:0008138
c51360_g1_i1	GO:0005618	GO:0030599	GO:0042545
c51408_g1_i2	GO:0004664	GO:0009094
c51658_g1_i1	GO:0003777	GO:0005524	GO:0007018	GO:0008017
c51675_g1_i1	GO:0009058	GO:0030170
c51732_g1_i1	GO:0015031	GO:0016021
c51871_g1_i1	GO:0004672	GO:0005515	GO:0005524	GO:0006468
c51935_g1_i1	GO:0004672	GO:0005515	GO:0005524	GO:0006468	GO:0046872
c52088_g1_i1	GO:0004512	GO:0006021	GO:0008654
c52119_g1_i1	GO:0003700	GO:0005634	GO:0006355	GO:0043565
c52156_g3_i1	GO:0005515	GO:0007165	GO:0043531
c52164_g1_i1	GO:0005515	GO:0007165	GO:0043531
c52202_g1_i1	GO:0043531
c52238_g1_i1	GO:0005524	GO:0016887
c52303_g1_i1	GO:0008152	GO:0016491
c52419_g1_i1	GO:0003677	GO:0003899	GO:0005515	GO:0006351
c52444_g1_i1	GO:0003677	GO:0003700	GO:0005634	GO:0006355	GO:0043565
c52467_g1_i1	GO:0003777	GO:0005524	GO:0007018	GO:0008017
c52524_g1_i1	GO:0005524
c52588_g1_i1	GO:0043531
c52692_g1_i1	GO:0004650	GO:0005975	GO:0045735
c52906_g1_i1	GO:0003723	GO:0004540
c53027_g1_i1	GO:0003677	GO:0006355
c53131_g1_i1	GO:0008272	GO:0015116	GO:0016021
c53285_g1_i1	GO:0005515
c53330_g1_i1	GO:0006468	GO:0016773	GO:0019748
c53334_g1_i1	GO:0003723	GO:0006396	GO:0008173
c53373_g1_i1	GO:0006629
c53402_g1_i1	GO:0004672	GO:0006468	GO:0048544
c53419_g1_i1	GO:0004672	GO:0006468
c53441_g1_i1	GO:0008270
c53445_g1_i1	GO:0003677	GO:0005524	GO:0006260
c53453_g1_i1	GO:0005634
c5345_g1_i1	GO:0004672	GO:0004674	GO:0005524	GO:0006468	GO:0016301
c53538_g1_i1	GO:0009058
c53546_g1_i1	GO:0004672	GO:0004674	GO:0005524	GO:0006468	GO:0016301
c53662_g1_i1	GO:0008289
c53663_g1_i1	GO:0046983
c53709_g1_i1	GO:0003723
c53711_g1_i1	GO:0005515
c53719_g1_i1	GO:0005515	GO:0007165	GO:0043531
c53827_g1_i1	GO:0004672	GO:0004674	GO:0006468	GO:0048544
c53886_g1_i1	GO:0004672	GO:0005524	GO:0006468
c53943_g1_i1	GO:0004553	GO:0005618	GO:0005975	GO:0006073	GO:0016762	GO:0048046
c53992_g2_i1	GO:0005515	GO:0007165	GO:0043531
c53999_g1_i1	GO:0005515
c54088_g1_i1	GO:0005618	GO:0030599	GO:0042545
c54100_g1_i1	GO:0003968
c54131_g1_i1	GO:0005634
c54157_g1_i1	GO:0000166	GO:0046872
c54195_g1_i3	GO:0000166	GO:0003677	GO:0003887	GO:0006260
c5419_g1_i1	GO:0004325	GO:0006783
c54257_g1_i2	GO:0042742	GO:0050832
c54273_g1_i1	GO:0004066	GO:0006529
c54405_g1_i2	GO:0008270	GO:0016491	GO:0055114
c54457_g1_i1	GO:0005515
c54464_g1_i1	GO:0005975	GO:0016853
c54469_g1_i1	GO:0008152	GO:0016746
c54491_g1_i1	GO:0046983
c54540_g1_i1	GO:0005515
c54686_g1_i1	GO:0003723
c54694_g1_i1	GO:0008080
c54758_g1_i1	GO:0008152	GO:0016758
c54770_g1_i2	GO:0016491	GO:0016706	GO:0055114
c54838_g2_i1	GO:0004970	GO:0005215	GO:0005234	GO:0006810	GO:0016020
c54982_g1_i1	GO:0000166	GO:0004812	GO:0004832	GO:0005524	GO:0005737	GO:0006418	GO:0006438
c55063_g1_i2	GO:0003735	GO:0005840	GO:0006412
c55082_g1_i1	GO:0005515
c55145_g1_i1	GO:0005524	GO:0008033
c55154_g1_i1	GO:0046872
c55182_g1_i1	GO:0005515
c55239_g1_i1	GO:0046872
c55267_g1_i1	GO:0005506	GO:0016705	GO:0020037	GO:0055114
c55368_g1_i1	GO:0005200	GO:0005739	GO:0005856	GO:0005886	GO:0010583	GO:0030036
c55370_g1_i1	GO:0003677
c55375_g1_i1	GO:0003700	GO:0006355	GO:0043565
c55419_g1_i1	GO:0005515
c55443_g1_i2	GO:0003700	GO:0006355	GO:0043565
c5545_g1_i1	GO:0005086	GO:0032012
c55490_g1_i2	GO:0005515	GO:0043531
c55534_g1_i1	GO:0003747	GO:0006415
c55652_g1_i1	GO:0008152	GO:0016758
c55730_g1_i1	GO:0006506	GO:0009058
c55774_g2_i1	GO:0004601	GO:0006979	GO:0020037	GO:0055114
c55781_g1_i1	GO:0005515
c55822_g1_i1	GO:0005543
c56000_g1_i1	GO:0005515
c56054_g1_i1	GO:0016491	GO:0055114
c56109_g1_i1	GO:0005515
c56184_g1_i1	GO:0003677	GO:0006355
c56216_g1_i1	GO:0005525	GO:0007264
c56220_g1_i1	GO:0003700	GO:0006355	GO:0043565
c56221_g2_i1	GO:0006629
c56225_g1_i1	GO:0009405	GO:0045735
c56252_g1_i1	GO:0003682
c56289_g1_i1	GO:0005524	GO:0006810	GO:0016021	GO:0016887	GO:0042626	GO:0055085
c56347_g1_i2	GO:0003700	GO:0006355	GO:0043565
c56435_g1_i1	GO:0003777	GO:0005524	GO:0005856	GO:0007018	GO:0008017
c56484_g1_i1	GO:0004609	GO:0008654
c56502_g1_i1	GO:0004672	GO:0005524	GO:0006468
c56512_g1_i1	GO:0004553	GO:0005975
c56577_g1_i3	GO:0003723	GO:0006396	GO:0016779
c56648_g1_i1	GO:0005515
c56699_g1_i1	GO:0008152	GO:0016597
c56726_g1_i1	GO:0005515
c56948_g1_i1	GO:0004612	GO:0005524	GO:0006094
c57000_g1_i1	GO:0008152	GO:0008168	GO:0008757
c57032_g1_i1	GO:0000155	GO:0000156	GO:0000160	GO:0005515	GO:0006355	GO:0007165	GO:0016020
c57081_g1_i1	GO:0003700	GO:0006355	GO:0043565
c57087_g1_i3	GO:0003774	GO:0005515	GO:0005524	GO:0016459
c57170_g1_i1	GO:0005515
c57190_g2_i2	GO:0016020
c57194_g1_i1	GO:0004601	GO:0016491	GO:0050664	GO:0055114
c57446_g1_i1	GO:0004672	GO:0005515	GO:0005524	GO:0006468
c57454_g1_i2	GO:0004650	GO:0005975
c57547_g1_i1	GO:0046872
c57580_g1_i2	GO:0004553	GO:0005975
c57623_g2_i1	GO:0005515	GO:0007165	GO:0043531
c57673_g1_i1	GO:0009058	GO:0030170
c57697_g1_i1	GO:0016773
c57754_g1_i1	GO:0008152	GO:0016491	GO:0055114
c57860_g1_i1	GO:0004672	GO:0005515	GO:0005524	GO:0006468
c58105_g1_i1	GO:0003700	GO:0006355
c58149_g1_i1	GO:0005525	GO:0005622	GO:0007264
c58251_g1_i1	GO:0005515	GO:0007165	GO:0043531
c58341_g1_i1	GO:0006950
c58353_g1_i1	GO:0005337	GO:0006810	GO:0016021
c58355_g1_i2	GO:0004672	GO:0005524	GO:0006468
c58444_g2_i1	GO:0005506	GO:0016705	GO:0020037	GO:0055114
c58486_g1_i1	GO:0016866	GO:0030244
c58535_g1_i1	GO:0004553	GO:0005975
c58582_g1_i1	GO:0000166	GO:0003676	GO:0004812	GO:0005524	GO:0006418
c58597_g1_i1	GO:0003700	GO:0006355	GO:0043565
c58639_g1_i1	GO:0003676	GO:0008270
c58695_g1_i1	GO:0016021	GO:0022857	GO:0055085
c58754_g1_i1	GO:0003824
c58827_g3_i2	GO:0005515
c58854_g1_i1	GO:0009168	GO:0019239
c58875_g1_i1	GO:0003682
c58877_g1_i1	GO:0043531
c58900_g1_i1	GO:0003723	GO:0006396	GO:0016779
c58959_g1_i1	GO:0004970	GO:0005215	GO:0005217	GO:0005234	GO:0006810	GO:0006874	GO:0009416	GO:0012505	GO:0016020	GO:0030288
c58999_g1_i1	GO:0016881
c59039_g1_i1	GO:0008270	GO:0016491	GO:0055114
c59050_g1_i1	GO:0005515
c59050_g2_i1	GO:0005515
c59055_g1_i1	GO:0005515
c59115_g1_i1	GO:0000145	GO:0006904
c59142_g1_i3	GO:0016021	GO:0055085
c59143_g1_i1	GO:0000796	GO:0007076
c59145_g1_i1	GO:0005515
c59256_g1_i1	GO:0015078	GO:0015986	GO:0045263
c59305_g1_i1	GO:0004198	GO:0005622	GO:0006508
c59342_g1_i1	GO:0005515
c59394_g1_i2	GO:0006812	GO:0008324	GO:0055085
c59494_g1_i1	GO:0000166	GO:0046872
c59505_g1_i1	GO:0003848	GO:0009396	GO:0042558
c59542_g1_i1	GO:0005515
c59611_g1_i1	GO:0005515
c59640_g1_i1	GO:0005215	GO:0006810	GO:0016020
c59656_g1_i1	GO:0005506	GO:0016705	GO:0020037	GO:0055114
c59703_g1_i1	GO:0030001	GO:0046872
c59747_g1_i1	GO:0003676	GO:0003677	GO:0004386	GO:0005524	GO:0005634	GO:0006355	GO:0008270	GO:0016818
c59771_g2_i1	GO:0030246
c59793_g1_i1	GO:0000166	GO:0046872
c59880_g1_i1	GO:0004672	GO:0005515	GO:0006468
c59940_g1_i1	GO:0003824	GO:0008152
c59943_g1_i1	GO:0005515	GO:0007165	GO:0043531
c59961_g1_i1	GO:0004672	GO:0004674	GO:0006468	GO:0048544
c59965_g1_i1	GO:0004672	GO:0004674	GO:0006468	GO:0048544
c59992_g1_i1	GO:0003700	GO:0006355	GO:0043565
c60035_g1_i1	GO:0004672	GO:0005515	GO:0005524	GO:0006468
c60054_g1_i1	GO:0005515	GO:0007165	GO:0043531
c60062_g1_i1	GO:0005525	GO:0007264
c60070_g1_i1	GO:0004672	GO:0006468
c60099_g1_i1	GO:0003700	GO:0005634	GO:0006355	GO:0043565
c60116_g1_i1	GO:0015095	GO:0015693	GO:0016020
c60125_g1_i1	GO:0004553	GO:0005975
c60136_g1_i1	GO:0005515
c60168_g1_i1	GO:0005525	GO:0006614	GO:0008312	GO:0048500
c60193_g1_i1	GO:0016491	GO:0016706	GO:0055114
c60232_g1_i2	GO:0004672	GO:0005515	GO:0006468
c60253_g1_i2	GO:0008430	GO:0045454
c60315_g1_i1	GO:0009055	GO:0051536
c60408_g1_i1	GO:0004190	GO:0006508
c60419_g1_i1	GO:0005515
c60454_g1_i1	GO:0005515
c60476_g1_i1	GO:0005515	GO:0043531
c604_g1_i1	GO:0004672	GO:0005524	GO:0006468
c60532_g1_i1	GO:0005515
c60543_g1_i1	GO:0046983
c60608_g1_i1	GO:0004601	GO:0006979	GO:0020037	GO:0055114
c60891_g1_i1	GO:0003824	GO:0044237	GO:0050662
c61076_g1_i1	GO:0004650	GO:0005975
c61105_g1_i1	GO:0005215	GO:0006810	GO:0016020	GO:0055085
c61141_g1_i1	GO:0004252	GO:0006508	GO:0042802	GO:0043086
c61146_g1_i1	GO:0005524	GO:0006810	GO:0016021	GO:0016887	GO:0042626	GO:0055085
c61183_g1_i1	GO:0004601	GO:0016491	GO:0050664	GO:0055114
c61188_g1_i1	GO:0000148	GO:0003843	GO:0006075	GO:0016020
c61209_g1_i1	GO:0003677
c61268_g1_i1	GO:0004672	GO:0005515	GO:0005524	GO:0006468
c61307_g1_i1	GO:0004672	GO:0005524	GO:0006468	GO:0048544
c61330_g1_i2	GO:0005524	GO:0019538
c61340_g1_i1	GO:0003677	GO:0003777	GO:0005524	GO:0007018	GO:0008017
c61350_g1_i2	GO:0003746	GO:0005515	GO:0005622	GO:0006414	GO:0043531
c61380_g1_i1	GO:0005515
c61408_g1_i1	GO:0004672	GO:0006468
c61431_g1_i1	GO:0004672	GO:0006468
c61447_g1_i1	GO:0005515
c61452_g1_i4	GO:0005515	GO:0043531
c61491_g1_i1	GO:0008152	GO:0016758
c61519_g1_i1	GO:0005515
c61532_g1_i1	GO:0000145	GO:0006887
c61576_g1_i1	GO:0004672	GO:0005524	GO:0006468
c61585_g1_i1	GO:0004672	GO:0005524	GO:0006468
c61588_g2_i1	GO:0008272	GO:0015116	GO:0016021
c61625_g1_i1	GO:0003677	GO:0003899	GO:0005634	GO:0006351
c61699_g1_i1	GO:0006486	GO:0008378	GO:0016020
c61770_g1_i1	GO:0016747
c61786_g1_i1	GO:0016491	GO:0055114
c61792_g1_i1	GO:0005525	GO:0007264
c61812_g1_i1	GO:0016021	GO:0055085
c61857_g3_i1	GO:0008152	GO:0016758
c62008_g1_i1	GO:0008270	GO:0016491	GO:0055114
c62019_g4_i1	GO:0008152	GO:0016758
c62034_g1_i1	GO:0005515
c62050_g1_i1	GO:0008381	GO:0016021
c62077_g1_i1	GO:0016021
c62085_g1_i1	GO:0003677	GO:0003910	GO:0005524	GO:0006281	GO:0006310
c62086_g1_i1	GO:0005515	GO:0007165	GO:0043531
c62178_g1_i1	GO:0004672	GO:0005524	GO:0006468	GO:0007165
c62200_g1_i1	GO:0000166	GO:0046872
c62273_g1_i1	GO:0004806	GO:0006629
c62323_g1_i1	GO:0005515	GO:0016491	GO:0055114
c62329_g1_i1	GO:0003676
c62450_g1_i1	GO:0004672	GO:0005524	GO:0006468
c62471_g1_i1	GO:0004806	GO:0006629
c62520_g1_i1	GO:0004553	GO:0005975
c62565_g1_i1	GO:0016021	GO:0022857	GO:0055085
c6272_g1_i1	GO:0004672	GO:0005515	GO:0005524	GO:0006468
c62806_g1_i2	GO:0004672	GO:0005509	GO:0005524	GO:0006468
c62848_g1_i1	GO:0003677	GO:0005634	GO:0006302	GO:0006310
c62895_g1_i1	GO:0003700	GO:0006355	GO:0043565
c62924_g1_i1	GO:0003677	GO:0005634
c62937_g1_i1	GO:0003777	GO:0005524	GO:0007018	GO:0008017
c62948_g1_i1	GO:0003677	GO:0008270
c63008_g1_i1	GO:0016757
c63047_g1_i1	GO:0005515
c63070_g1_i1	GO:0043531
c63080_g1_i2	GO:0004601	GO:0006979	GO:0020037	GO:0055114
c63084_g1_i1	GO:0003676
c63101_g1_i2	GO:0005787	GO:0006465	GO:0008233	GO:0016021
c63107_g1_i1	GO:0005515
c63147_g1_i1	GO:0005515	GO:0007165
c63147_g1_i2	GO:0005515	GO:0007165
c63154_g1_i1	GO:0005515	GO:0043531
c63159_g1_i1	GO:0004672	GO:0005524	GO:0006468	GO:0016998
c63160_g1_i1	GO:0016021	GO:0022857	GO:0055085
c63193_g1_i1	GO:0005515
c63220_g1_i2	GO:0005515	GO:0007165	GO:0043531
c63235_g1_i1	GO:0005515
c63239_g1_i1	GO:0000226	GO:0000910	GO:0008017
c63290_g1_i1	GO:0004185	GO:0006508
c63299_g1_i1	GO:0000723	GO:0003678	GO:0006281
c63327_g1_i1	GO:0000166	GO:0046872
c63332_g1_i1	GO:0015074
c63479_g1_i1	GO:0000151	GO:0004842	GO:0016567
c63525_g1_i3	GO:0005875	GO:0007017
c63563_g1_i1	GO:0004672	GO:0006468
c63645_g1_i1	GO:0016021	GO:0022857	GO:0055085
c63709_g1_i1	GO:0016747
c63722_g2_i1	GO:0005215	GO:0006810	GO:0016020
c63732_g1_i1	GO:0016491	GO:0050660	GO:0055114
c63812_g1_i1	GO:0005506	GO:0016705	GO:0020037	GO:0055114
c63819_g1_i1	GO:0003677	GO:0003700	GO:0005634	GO:0006355	GO:0046983
c63843_g1_i1	GO:0003755	GO:0006457
c63849_g1_i1	GO:0004672	GO:0005515	GO:0006468
c63854_g1_i1	GO:0005634
c63876_g1_i1	GO:0004672	GO:0005515	GO:0005524	GO:0006468
c63881_g1_i1	GO:0009055	GO:0015035	GO:0045454
c63883_g1_i1	GO:0005215	GO:0006810	GO:0016020	GO:0030001	GO:0046872
c63885_g1_i1	GO:0019867
c63885_g2_i1	GO:0019867
c63911_g1_i2	GO:0005622	GO:0043565
c63928_g1_i1	GO:0004560	GO:0005975
c63987_g1_i1	GO:0000166	GO:0004812	GO:0005524	GO:0006418
c64000_g2_i1	GO:0006812	GO:0008324	GO:0016021	GO:0055085
c64004_g3_i1	GO:0005515	GO:0007165	GO:0043531
c64013_g1_i1	GO:0004672	GO:0005515	GO:0006468
c64015_g1_i1	GO:0004571	GO:0005509	GO:0016020
c64019_g1_i1	GO:0004672	GO:0004674	GO:0005524	GO:0006468	GO:0048544
c64042_g1_i1	GO:0004672	GO:0004674	GO:0005524	GO:0006468	GO:0016301
c64043_g2_i1	GO:0005515	GO:0043531
c64056_g1_i1	GO:0003676	GO:0003677	GO:0004386	GO:0005524
c64062_g1_i1	GO:0005743	GO:0006850
c64119_g1_i1	GO:0006629	GO:0016788
c64154_g1_i1	GO:0005515
c64169_g1_i1	GO:0005515
c64197_g1_i1	GO:0015743
c64225_g1_i1	GO:0006952	GO:0009607
c64230_g1_i1	GO:0004553	GO:0005975
c64234_g1_i1	GO:0004672	GO:0005524	GO:0006468
c64246_g1_i1	GO:0009168	GO:0019239
c64254_g1_i1	GO:0016021
c64262_g1_i1	GO:0005515
c64298_g1_i1	GO:0004806	GO:0006629
c64366_g2_i1	GO:0006629	GO:0016788
c64379_g1_i1	GO:0005634	GO:0008270	GO:0017025	GO:0045893
c64424_g1_i1	GO:0003676	GO:0004386	GO:0005524	GO:0008026
c64471_g1_i1	GO:0016021	GO:0022857	GO:0055085
c64479_g1_i1	GO:0005515
c64494_g1_i1	GO:0000166	GO:0004812	GO:0004832	GO:0005524	GO:0005737	GO:0006412	GO:0006418	GO:0006438	GO:0009507	GO:0009570	GO:0009793
c64522_g1_i1	GO:0006629
c64548_g1_i1	GO:0003677	GO:0003916	GO:0006265
c64621_g4_i1	GO:0005515	GO:0043531
c64653_g1_i1	GO:0005515
c64781_g1_i1	GO:0043531
c64800_g1_i1	GO:0004672	GO:0005515	GO:0005524	GO:0006468
c64808_g1_i1	GO:0016491	GO:0055114
c64815_g1_i1	GO:0045735
c64823_g1_i1	GO:0003676	GO:0008270	GO:0046983
c64848_g1_i1	GO:0005975	GO:0016853
c64871_g1_i1	GO:0046872
c64886_g1_i1	GO:0003682
c64889_g1_i1	GO:0000166	GO:0003676	GO:0004812	GO:0005524	GO:0006418
c64915_g1_i1	GO:0006886	GO:0016192	GO:0030117	GO:0030131
c64938_g1_i1	GO:0004222	GO:0005524	GO:0006508
c64975_g1_i1	GO:0046983
c65108_g1_i1	GO:0005506	GO:0016705	GO:0020037	GO:0055114
c65109_g1_i3	GO:0043531
c65139_g1_i1	GO:0004332	GO:0006096
c65171_g1_i2	GO:0005524
c65206_g1_i1	GO:0003677	GO:0006355
c65210_g1_i1	GO:0004672	GO:0005524	GO:0006468
c65298_g1_i3	GO:0004672	GO:0005515	GO:0006468
c65353_g2_i1	GO:0003777	GO:0005524	GO:0007018	GO:0008017
c65393_g1_i3	GO:0004672	GO:0006468
c65411_g1_i2	GO:0005515
c65419_g2_i1	GO:0004842	GO:0005515
c65469_g2_i1	GO:0005515
c65494_g2_i1	GO:0006855	GO:0015238	GO:0015297	GO:0016020	GO:0055085
c65539_g1_i1	GO:0016787
c65563_g1_i1	GO:0016021	GO:0055085
c65606_g1_i2	GO:0043531
c65656_g1_i1	GO:0003824	GO:0005773	GO:0009505
c65660_g1_i1	GO:0005507	GO:0016491	GO:0055114
c65707_g1_i1	GO:0005086	GO:0032012
c65771_g1_i1	GO:0005985
c65829_g1_i1	GO:0004842
c65888_g1_i1	GO:0009058	GO:0030170
c65890_g2_i1	GO:0003677	GO:0046983
c65906_g1_i2	GO:0005515
c65940_g1_i1	GO:0016787
c65945_g1_i2	GO:0046983
c65985_g1_i1	GO:0004568	GO:0006032	GO:0016998
c65989_g1_i1	GO:0045735
c65994_g1_i2	GO:0000079	GO:0019901
c66030_g1_i2	GO:0003700	GO:0006355	GO:0043565
c66036_g1_i1	GO:0004672	GO:0006468
c66046_g1_i1	GO:0004553	GO:0005975
c66086_g1_i1	GO:0005515
c66088_g1_i1	GO:0004672	GO:0005515	GO:0005524	GO:0006468
c66132_g1_i1	GO:0004843	GO:0005515	GO:0006511
c66140_g2_i1	GO:0008152	GO:0016758
c66140_g3_i1	GO:0008152	GO:0016758
c66164_g1_i1	GO:0006950	GO:0009415
c66168_g1_i1	GO:0005515
c66184_g1_i1	GO:0005506	GO:0016705	GO:0020037	GO:0055114
c66189_g1_i2	GO:0043531
c66189_g2_i1	GO:0043531
c66203_g1_i1	GO:0008270	GO:0016787
c66210_g1_i1	GO:0000151	GO:0004842	GO:0016567
c66221_g1_i2	GO:0005515
c66242_g1_i1	GO:0005216	GO:0006811	GO:0016020	GO:0055085
c66281_g1_i1	GO:0008152	GO:0016616	GO:0048037	GO:0051287	GO:0055114
c66304_g1_i1	GO:0004601	GO:0016491	GO:0050664	GO:0055114
c66360_g1_i1	GO:0005515
c66371_g1_i1	GO:0005515
c66380_g1_i1	GO:0006855	GO:0015238	GO:0015297	GO:0016020	GO:0055085
c66393_g1_i1	GO:0046872
c66401_g1_i2	GO:0005515	GO:0007165	GO:0043531
c66421_g2_i1	GO:0004601	GO:0016491	GO:0050664	GO:0055114
c66445_g1_i1	GO:0004553	GO:0005618	GO:0005975	GO:0006073	GO:0016762	GO:0048046
c66500_g1_i1	GO:0005524	GO:0005618	GO:0005634	GO:0005730	GO:0005829	GO:0005886	GO:0006457	GO:0009408	GO:0009409	GO:0009507	GO:0009615	GO:0016020	GO:0022626	GO:0046686	GO:0048046
c66570_g1_i1	GO:0003700	GO:0006355	GO:0043565
c66571_g1_i1	GO:0008171	GO:0046983
c66608_g1_i1	GO:0005215	GO:0006810	GO:0016020	GO:0055085
c66698_g1_i2	GO:0005515	GO:0043531
c66706_g1_i1	GO:0004672	GO:0005515	GO:0006468
c66737_g2_i1	GO:0005525	GO:0006614	GO:0008312	GO:0048500
c6673_g1_i1	GO:0005524	GO:0009058	GO:0009295	GO:0009507	GO:0009658	GO:0010020	GO:0016874	GO:0016881
c66779_g1_i4	GO:0043531
c66786_g1_i2	GO:0005506	GO:0016705	GO:0020037	GO:0055114
c66820_g1_i1	GO:0004672	GO:0005515	GO:0005524	GO:0006468
c66853_g1_i1	GO:0005515	GO:0007165	GO:0043531
c66854_g1_i1	GO:0008270	GO:0016491	GO:0055114
c66854_g2_i1	GO:0008270	GO:0016491	GO:0055114
c66855_g2_i2	GO:0005515	GO:0007165	GO:0043531
c66880_g1_i3	GO:0003677	GO:0005634	GO:0006355
c66903_g1_i1	GO:0043531
c66939_g1_i1	GO:0016021	GO:0055085
c67036_g1_i2	GO:0005515
c67041_g2_i1	GO:0005643
c67064_g1_i1	GO:0008152	GO:0016758
c67069_g1_i1	GO:0016998	GO:0052861	GO:0052862
c67071_g1_i1	GO:0008270
c67128_g1_i2	GO:0020037
c67220_g1_i1	GO:0004672	GO:0005524	GO:0006468	GO:0016998
c67281_g1_i1	GO:0005789	GO:0016758
c67424_g1_i1	GO:0004672	GO:0005515	GO:0005524	GO:0006468
c67441_g1_i1	GO:0005525
c67453_g1_i1	GO:0006812	GO:0008324	GO:0055085
c67473_g1_i1	GO:0003723
c67536_g1_i1	GO:0005524	GO:0016020	GO:0016887
c67569_g2_i2	GO:0003712	GO:0004402	GO:0005515	GO:0005634	GO:0006355	GO:0008270
c67636_g1_i2	GO:0043531
c67643_g1_i2	GO:0016021	GO:0055085
c67646_g1_i1	GO:0005524	GO:0016020	GO:0016887
c67647_g1_i1	GO:0008152
c67675_g1_i1	GO:0004672	GO:0005515	GO:0006468
c67695_g1_i1	GO:0004672	GO:0006468
c67714_g1_i1	GO:0004672	GO:0005524	GO:0006468
c67722_g1_i1	GO:0004672	GO:0005515	GO:0005524	GO:0006468
c67727_g1_i1	GO:0016020	GO:0016760	GO:0030244
c67790_g1_i1	GO:0004806	GO:0006629	GO:0016042
c67793_g2_i1	GO:0005515	GO:0007165	GO:0043531
c67807_g1_i1	GO:0003824	GO:0008152
c67824_g1_i1	GO:0009523	GO:0015979	GO:0016020
c67877_g1_i1	GO:0003700	GO:0006355	GO:0043565
c67928_g1_i1	GO:0004601	GO:0006979	GO:0020037	GO:0055114
c67964_g1_i1	GO:0004672	GO:0005524	GO:0006468
c67979_g1_i1	GO:0005515
c68002_g1_i1	GO:0008152	GO:0016491	GO:0055114
c68004_g1_i1	GO:0003677	GO:0004803	GO:0006313
c68017_g1_i1	GO:0008152	GO:0016491
c68069_g1_i1	GO:0004252	GO:0006508	GO:0042802	GO:0043086
c68080_g2_i1	GO:0005515
c68118_g1_i1	GO:0005515
c68130_g1_i1	GO:0005515
c68133_g1_i2	GO:0000139	GO:0005351	GO:0008643	GO:0016021	GO:0055085
c68218_g1_i1	GO:0005515
c68244_g1_i1	GO:0004553	GO:0005975
c68267_g1_i2	GO:0005515
c68275_g1_i1	GO:0005543
c68291_g1_i1	GO:0015979	GO:0015995	GO:0016851
c68330_g1_i2	GO:0004553	GO:0005975
c68334_g1_i1	GO:0004252	GO:0006508	GO:0042802	GO:0043086
c68362_g1_i1	GO:0004222	GO:0005524	GO:0006508	GO:0008270	GO:0016021
c68405_g1_i1	GO:0003677	GO:0046983
c68432_g1_i2	GO:0005515	GO:0007165
c68432_g2_i1	GO:0005515	GO:0007165	GO:0043531
c68445_g2_i1	GO:0004672	GO:0004674	GO:0006468
c68482_g1_i1	GO:0003677	GO:0006355
c68500_g1_i1	GO:0005515
c68505_g1_i1	GO:0003735	GO:0005840	GO:0006412
c68559_g1_i1	GO:0003677	GO:0003700	GO:0005634	GO:0006355	GO:0043565
c68584_g1_i1	GO:0004560	GO:0005975
c68597_g1_i2	GO:0016021	GO:0055085
c68648_g1_i1	GO:0015095	GO:0015693	GO:0016020
c68674_g1_i1	GO:0000151	GO:0004842	GO:0016567
c68698_g1_i3	GO:0005515
c68699_g1_i1	GO:0045735
c68718_g1_i2	GO:0004871	GO:0005834	GO:0007186
c68719_g1_i1	GO:0004601	GO:0006979	GO:0020037	GO:0055114
c68785_g1_i1	GO:0005515
c68791_g2_i1	GO:0005525	GO:0005622	GO:0007264
c68824_g1_i1	GO:0004672	GO:0006468
c68868_g1_i1	GO:0008152	GO:0016758	GO:0030554
c68891_g1_i1	GO:0008152	GO:0016491
c68954_g1_i1	GO:0003700	GO:0006355	GO:0043565
c68969_g2_i1	GO:0004672	GO:0005515	GO:0005524	GO:0006468
c68976_g2_i1	GO:0016491	GO:0016706	GO:0055114
c69003_g1_i2	GO:0003700	GO:0006355	GO:0043565
c69007_g1_i1	GO:0004640	GO:0006568
c69028_g2_i1	GO:0005515	GO:0007165	GO:0043531
c69051_g1_i1	GO:0005515
c69077_g1_i1	GO:0009055	GO:0015035	GO:0035556	GO:0045454
c69091_g1_i1	GO:0016491	GO:0016706	GO:0055114
c69112_g2_i1	GO:0043531
c69125_g1_i1	GO:0005515
c69126_g3_i1	GO:0006629	GO:0016788
c69140_g1_i1	GO:0004672	GO:0005515	GO:0005524	GO:0006468
c69152_g1_i1	GO:0004601	GO:0005618	GO:0005773	GO:0006979	GO:0009505	GO:0016020	GO:0020037	GO:0055114
c69184_g2_i1	GO:0005215	GO:0006810	GO:0016020
c69196_g1_i2	GO:0005515
c69198_g1_i1	GO:0005215	GO:0006810	GO:0016020
c69236_g1_i1	GO:0003677	GO:0004003	GO:0005524	GO:0005634
c69248_g1_i1	GO:0016491	GO:0050660	GO:0055114
c69265_g2_i1	GO:0016021
c69296_g1_i1	GO:0004672	GO:0005524	GO:0006468
c69328_g1_i1	GO:0005515
c69339_g1_i1	GO:0016020	GO:0016760	GO:0030244
c69400_g1_i1	GO:0000151	GO:0004842	GO:0016567
c69466_g1_i1	GO:0005515
c69474_g1_i12	GO:0043531
c69474_g1_i8	GO:0005515	GO:0007165	GO:0043531
c69510_g1_i1	GO:0004129	GO:0005751	GO:0006123	GO:0015002	GO:0016020	GO:0022904
c69511_g1_i1	GO:0004637	GO:0009113
c69529_g1_i1	GO:0005524	GO:0019538
c69541_g1_i1	GO:0016491	GO:0016706	GO:0055114
c69611_g1_i1	GO:0005525	GO:0005622	GO:0007264
c69633_g1_i1	GO:0005515
c69650_g1_i1	GO:0005515
c69690_g1_i1	GO:0008152	GO:0008168
c69729_g1_i1	GO:0008152	GO:0016491
c69734_g1_i1	GO:0005856	GO:0030833
c69812_g1_i2	GO:0004721	GO:0005634	GO:0006397	GO:0016881
c69844_g1_i1	GO:0008152	GO:0016787
c69849_g2_i1	GO:0005515	GO:0007165	GO:0043531
c69852_g1_i1	GO:0016021	GO:0051205
c69872_g1_i2	GO:0004788	GO:0005524	GO:0009229
c69915_g1_i1	GO:0004601	GO:0006979	GO:0020037	GO:0055114
c69928_g1_i1	GO:0016491	GO:0016706	GO:0055114
c70007_g2_i1	GO:0043531
c70043_g1_i2	GO:0006952	GO:0009607
c70046_g2_i1	GO:0003677
c70067_g1_i1	GO:0008483	GO:0030170
c70071_g1_i1	GO:0016791
c70098_g1_i2	GO:0006457	GO:0016272	GO:0051082
c70110_g1_i1	GO:0004601	GO:0006979	GO:0020037	GO:0055114
c70144_g1_i1	GO:0000166	GO:0046872
c70153_g1_i2	GO:0004601	GO:0006979	GO:0020037	GO:0055114
c70153_g1_i3	GO:0004601	GO:0006979	GO:0020037	GO:0055114
c70213_g1_i2	GO:0004553	GO:0005618	GO:0005975	GO:0006073	GO:0016762	GO:0048046
c70240_g1_i1	GO:0005622	GO:0008270
c70255_g1_i1	GO:0005507	GO:0009055
c70259_g1_i1	GO:0003682
c70259_g2_i2	GO:0003682
c70260_g1_i1	GO:0046872
c70284_g1_i2	GO:0003725
c70312_g1_i1	GO:0005515
c70379_g1_i1	GO:0003676
c70407_g1_i2	GO:0003700	GO:0005515	GO:0006355	GO:0043565
c70411_g1_i1	GO:0003700	GO:0006355	GO:0043565
c70424_g1_i1	GO:0005524
c70438_g1_i1	GO:0005506	GO:0016705	GO:0020037	GO:0055114
c70444_g1_i1	GO:0004672	GO:0006468
c70473_g3_i1	GO:0005515
c70502_g1_i1	GO:0005215	GO:0006810	GO:0016020
c70569_g1_i1	GO:0008168
c70588_g2_i1	GO:0000155	GO:0000156	GO:0000160	GO:0005524	GO:0006355	GO:0007165	GO:0016020
c70594_g1_i1	GO:0008152	GO:0016746
c70649_g1_i1	GO:0045735
c70655_g1_i1	GO:0004672	GO:0005524	GO:0006468	GO:0016998
c70688_g1_i3	GO:0004672	GO:0005524	GO:0006468
c70690_g2_i1	GO:0005634	GO:0006355
c70691_g1_i5	GO:0004672	GO:0006468	GO:0048544
c70691_g2_i1	GO:0004672	GO:0006468	GO:0048544
c70704_g1_i1	GO:0003676	GO:0003677	GO:0004386	GO:0005515	GO:0005524
c70724_g1_i3	GO:0003676
c70727_g2_i1	GO:0005515	GO:0007165	GO:0043531
c70739_g2_i1	GO:0004672	GO:0006468
c70778_g1_i1	GO:0016491	GO:0016706	GO:0055114
c70868_g1_i1	GO:0004806	GO:0006629
c70902_g1_i1	GO:0004672	GO:0005515	GO:0005524	GO:0006468
c70924_g1_i1	GO:0005515
c70934_g1_i1	GO:0016491	GO:0016706	GO:0055114
c70935_g1_i1	GO:0005515	GO:0043531
c70947_g1_i1	GO:0001104	GO:0006357	GO:0016592
c70980_g2_i2	GO:0005634
c71035_g1_i2	GO:0004672	GO:0005524	GO:0006468
c71058_g2_i1	GO:0008152	GO:0016758
c71066_g2_i1	GO:0005515
c71089_g1_i1	GO:0005515
c71138_g1_i1	GO:0003682
c71235_g1_i1	GO:0008171
c71248_g1_i2	GO:0005515
c71272_g1_i1	GO:0030001	GO:0046872
c71355_g1_i1	GO:0005515
c71438_g2_i1	GO:0005515	GO:0043531
c71438_g2_i4	GO:0005515	GO:0043531
c71444_g1_i1	GO:0015995	GO:0046406
c71456_g2_i1	GO:0004672	GO:0004674	GO:0005524	GO:0006468	GO:0048544
c71485_g1_i1	GO:0003700	GO:0006355	GO:0043565
c71529_g1_i1	GO:0003824	GO:0008152
c71579_g3_i1	GO:0046373	GO:0046556
c71588_g1_i1	GO:0016020	GO:0030001	GO:0046873	GO:0055085
c71602_g1_i1	GO:0003677	GO:0005634	GO:0006355	GO:0009725
c71708_g1_i1	GO:0009405	GO:0045735
c71749_g1_i1	GO:0016787
c71788_g1_i1	GO:0003677	GO:0006355
c71807_g2_i1	GO:0004672	GO:0006468
c71816_g2_i2	GO:0043531
c71818_g1_i1	GO:0043531
c71822_g1_i3	GO:0004553	GO:0005975
c71824_g1_i1	GO:0003872	GO:0005945	GO:0006096
c71835_g1_i1	GO:0005515
c71840_g1_i3	GO:0046872
c71866_g1_i1	GO:0004672	GO:0006468
c71870_g1_i2	GO:0005524
c7187_g1_i1	GO:0003777	GO:0005524	GO:0007018	GO:0008017
c71880_g1_i3	GO:0005515	GO:0007165	GO:0043531
c71911_g1_i1	GO:0005515
c71937_g1_i1	GO:0004672	GO:0005524	GO:0006468
c71977_g1_i1	GO:0003824
c71993_g1_i1	GO:0005515
c71998_g1_i2	GO:0007010	GO:0008017
c72022_g1_i1	GO:0004672	GO:0005524	GO:0006468
c72022_g1_i3	GO:0004672	GO:0005524	GO:0006468
c72032_g2_i1	GO:0005515
c72059_g1_i1	GO:0006886	GO:0016192	GO:0030117
c72075_g1_i3	GO:0005515	GO:0007165	GO:0043531
c72085_g1_i3	GO:0003677	GO:0006355
c72088_g2_i1	GO:0005622	GO:0006886
c72151_g1_i1	GO:0004672	GO:0005515	GO:0005524	GO:0006468
c72152_g1_i1	GO:0016491	GO:0016706	GO:0055114
c72173_g1_i1	GO:0046872
c72175_g2_i3	GO:0005515
c72235_g1_i2	GO:0005215	GO:0006810	GO:0016020
c72288_g1_i1	GO:0003682
c72288_g2_i2	GO:0003682
c72290_g1_i1	GO:0003700	GO:0006355	GO:0043565
c72304_g1_i1	GO:0004672	GO:0005524	GO:0006468
c72322_g2_i1	GO:0016798
c72327_g2_i1	GO:0016757
c72353_g1_i1	GO:0005515
c72362_g1_i1	GO:0008270
c72368_g2_i1	GO:0005506	GO:0016705	GO:0020037	GO:0055114
c72376_g1_i1	GO:0006541	GO:0016787
c72435_g3_i1	GO:0008375	GO:0016020
c72437_g1_i1	GO:0005524	GO:0006810	GO:0016021	GO:0016887	GO:0042626	GO:0055085
c72471_g1_i3	GO:0005515	GO:0007165	GO:0043531
c72480_g4_i1	GO:0043531
c72565_g1_i1	GO:0008152	GO:0016787
c72567_g1_i1	GO:0016020	GO:0016760	GO:0030244
c72604_g1_i2	GO:0005515
c72607_g1_i3	GO:0004672	GO:0005524	GO:0006468
c72612_g1_i1	GO:0004672	GO:0005515	GO:0006468
c72619_g1_i2	GO:0004672	GO:0005524	GO:0006468
c72625_g1_i1	GO:0006364	GO:0032040
c72635_g1_i3	GO:0003824	GO:0044237	GO:0050662
c72657_g1_i1	GO:0000145	GO:0003700	GO:0006355	GO:0006887	GO:0043565
c72678_g2_i1	GO:0008152	GO:0016491
c72691_g1_i1	GO:0016021	GO:0022857	GO:0055085
c72721_g1_i1	GO:0004672	GO:0005524	GO:0006468
c72742_g1_i1	GO:0016021	GO:0022857	GO:0055085
c72751_g2_i5	GO:0005515	GO:0007165
c72834_g1_i1	GO:0003677	GO:0006355
c72835_g1_i1	GO:0003677	GO:0005634	GO:0006351
c72836_g1_i2	GO:0016491	GO:0016706	GO:0055114
c72842_g1_i1	GO:0003746	GO:0005515	GO:0005622	GO:0006414	GO:0007165	GO:0043531
c72842_g3_i3	GO:0005515	GO:0007165	GO:0043531
c72883_g3_i1	GO:0016491	GO:0016706	GO:0055114
c72897_g1_i1	GO:0004866
c72922_g1_i5	GO:0005515	GO:0007165	GO:0043531
c73026_g1_i6	GO:0004806	GO:0006629
c73031_g1_i2	GO:0005515
c73059_g1_i2	GO:0005509
c73114_g4_i1	GO:0003677	GO:0005634	GO:0006355	GO:0009725
c73116_g1_i3	GO:0008080
c73150_g1_i1	GO:0006725	GO:0008198	GO:0016491
c73159_g1_i1	GO:0000786	GO:0003677	GO:0003682	GO:0005634	GO:0006334
c73165_g1_i1	GO:0004190	GO:0006508
c73187_g1_i1	GO:0005506	GO:0016705	GO:0020037	GO:0055114
c73204_g1_i1	GO:0008152	GO:0016491
c73217_g1_i1	GO:0003824	GO:0004672	GO:0005524	GO:0006468
c73227_g1_i1	GO:0005506	GO:0016705	GO:0020037	GO:0055114
c73270_g1_i1	GO:0003824	GO:0008152
c73294_g1_i1	GO:0016747
c73314_g1_i1	GO:0003700	GO:0006355	GO:0043565
c73358_g2_i1	GO:0008146
c73381_g1_i1	GO:0003700	GO:0006355
c73382_g1_i1	GO:0000151	GO:0004842	GO:0005515	GO:0016567
c73393_g1_i1	GO:0016491
c73451_g2_i1	GO:0005515
c73461_g2_i1	GO:0003777	GO:0005515	GO:0005524	GO:0007018	GO:0008017
c73497_g1_i1	GO:0016491	GO:0016706	GO:0055114
c73543_g1_i1	GO:0016787
c73545_g1_i1	GO:0047800	GO:0055114
c73571_g1_i2	GO:0003676
c73579_g1_i1	GO:0003677	GO:0006355
c73626_g2_i2	GO:0017009
c73653_g1_i1	GO:0005524	GO:0008033
c73664_g2_i1	GO:0005515
c73681_g1_i2	GO:0005515	GO:0007165	GO:0043531
c73701_g1_i1	GO:0005524	GO:0006810	GO:0016021	GO:0016887	GO:0042626	GO:0055085
c73719_g1_i1	GO:0006511
c73728_g2_i1	GO:0004672	GO:0005524	GO:0006468
c73815_g3_i1	GO:0008152	GO:0016491
c73828_g1_i1	GO:0003924	GO:0005525	GO:0006184	GO:0043234	GO:0051258
c73845_g2_i1	GO:0005215	GO:0006810	GO:0016020
c73864_g1_i2	GO:0004672	GO:0004674	GO:0005524	GO:0006468	GO:0006499	GO:0009507	GO:0016301
c73873_g4_i1	GO:0043531
c73890_g1_i1	GO:0003824	GO:0044237	GO:0050662
c73902_g1_i3	GO:0000166	GO:0004813	GO:0005524	GO:0006419	GO:0016876	GO:0043039
c73915_g2_i1	GO:0005506	GO:0016705	GO:0020037	GO:0055114
c73970_g1_i1	GO:0003700	GO:0006355	GO:0043565
c73977_g1_i1	GO:0003682
c73977_g1_i2	GO:0003682
c73977_g2_i1	GO:0003682
c73979_g1_i2	GO:0008270	GO:0046872
c73983_g1_i1	GO:0005215	GO:0006810	GO:0016020
c74003_g3_i2	GO:0005524	GO:0006810	GO:0016021	GO:0016887	GO:0042626	GO:0055085
c74028_g1_i4	GO:0006879	GO:0008199
c74033_g1_i1	GO:0009058
c74040_g1_i1	GO:0005509
c74041_g1_i1	GO:0006508	GO:0008234
c74045_g1_i1	GO:0008152	GO:0016787
c74086_g1_i1	GO:0006950	GO:0009415
c74086_g1_i5	GO:0006950	GO:0009415
c74086_g1_i6	GO:0006950	GO:0009415
c74117_g1_i3	GO:0006520	GO:0016597	GO:0016743
c74120_g1_i1	GO:0005515
c74145_g1_i2	GO:0006508	GO:0008234
c74154_g1_i1	GO:0030554
c74198_g1_i1	GO:0004185	GO:0006508
c74249_g1_i1	GO:0004672	GO:0005524	GO:0006468
c74254_g1_i1	GO:0003700	GO:0006355
c74290_g1_i1	GO:0008152	GO:0016624
c74335_g2_i1	GO:0005506	GO:0016705	GO:0020037	GO:0055114
c74360_g1_i1	GO:0005525	GO:0005622	GO:0007264
c74361_g2_i1	GO:0046983
c74362_g1_i1	GO:0004672	GO:0005524	GO:0006468
c74382_g1_i1	GO:0005524	GO:0016020	GO:0016887
c74397_g1_i1	GO:0043531
c74430_g2_i1	GO:0004866
c74469_g1_i1	GO:0005524
c74470_g1_i2	GO:0003676
c74486_g1_i2	GO:0003824	GO:0003857	GO:0006631	GO:0008152	GO:0016491	GO:0055114
c74502_g1_i1	GO:0004657	GO:0006537	GO:0006562	GO:0055114
c74508_g3_i4	GO:0016491	GO:0055114
c74521_g1_i1	GO:0000160	GO:0004871
c74535_g1_i1	GO:0005515	GO:0016702	GO:0046872	GO:0055114
c74553_g2_i1	GO:0016491	GO:0016706	GO:0055114
c74579_g1_i3	GO:0016491	GO:0050660	GO:0055114
c74595_g1_i1	GO:0016791
c74662_g1_i1	GO:0005515	GO:0043531
c74702_g1_i1	GO:0016491	GO:0016706	GO:0055114
c74722_g1_i1	GO:0003677	GO:0006355
c74741_g1_i1	GO:0004553	GO:0005975
c74746_g1_i3	GO:0016491	GO:0045454	GO:0050660	GO:0055114
c74749_g1_i1	GO:0010181	GO:0016491	GO:0055114
c74762_g1_i1	GO:0008152	GO:0016491	GO:0055114
c74820_g1_i1	GO:0005515
c74822_g1_i1	GO:0005524	GO:0006457	GO:0006950	GO:0051082
c74868_g1_i2	GO:0005337	GO:0006810	GO:0016021
c74897_g1_i2	GO:0004568	GO:0006032	GO:0008061	GO:0016998
c74906_g1_i2	GO:0003682
c74982_g1_i2	GO:0003723	GO:0016787	GO:0030145
c75001_g1_i1	GO:0003677	GO:0005622	GO:0043565
c75030_g1_i1	GO:0005515
c75084_g3_i1	GO:0005515	GO:0007165	GO:0043531
c75084_g3_i2	GO:0005515	GO:0007165	GO:0043531
c75087_g1_i1	GO:0005524	GO:0006810	GO:0016021	GO:0016887	GO:0042626	GO:0055085
c75095_g1_i3	GO:0005515
c75095_g1_i5	GO:0005515
c75122_g1_i4	GO:0004553	GO:0005975
c75136_g1_i2	GO:0004725	GO:0006470
c75158_g1_i2	GO:0003824	GO:0004556	GO:0005509	GO:0005576	GO:0005975	GO:0005980	GO:0043169
c75184_g2_i1	GO:0005515
c75225_g1_i2	GO:0005975	GO:0042132	GO:0042578
c75241_g1_i1	GO:0005506	GO:0016705	GO:0020037	GO:0055114
c75247_g1_i1	GO:0004222	GO:0005524	GO:0006508	GO:0008270	GO:0016021
c75282_g1_i1	GO:0004672	GO:0005524	GO:0006468	GO:0007165
c75316_g2_i1	GO:0016020	GO:0055085
c75334_g1_i1	GO:0004129	GO:0005506	GO:0005751	GO:0009055	GO:0009060	GO:0016021	GO:0020037	GO:0022904	GO:0055114
c75344_g1_i1	GO:0008152	GO:0016758
c75350_g2_i1	GO:0004672	GO:0005524	GO:0006468
c75350_g2_i5	GO:0004672	GO:0005524	GO:0006468
c75350_g3_i1	GO:0004672	GO:0005524	GO:0006468
c75377_g2_i1	GO:0005506	GO:0016705	GO:0020037	GO:0055114
c75379_g1_i2	GO:0004553	GO:0005975
c7541_g1_i1	GO:0003777	GO:0005524	GO:0007018	GO:0008017
c75445_g1_i1	GO:0008152	GO:0008168
c75446_g1_i1	GO:0000015	GO:0000287	GO:0004634	GO:0006096
c75451_g1_i1	GO:0005985	GO:0009058
c75452_g1_i2	GO:0003677	GO:0003700	GO:0005634	GO:0006355	GO:0043565
c75469_g1_i1	GO:0015996	GO:0047746
c75496_g1_i7	GO:0046872
c75507_g1_i3	GO:0000287	GO:0008152	GO:0010333	GO:0016829
c75508_g1_i1	GO:0003677	GO:0006355
c75509_g2_i1	GO:0003677	GO:0005634	GO:0006355
c75516_g1_i3	GO:0043531
c75578_g1_i1	GO:0005515
c75617_g1_i1	GO:0005515	GO:0006508	GO:0008236
c75619_g1_i1	GO:0009058
c75649_g1_i1	GO:0005524	GO:0006810	GO:0016021	GO:0016887	GO:0042626	GO:0055085
c75666_g1_i1	GO:0004672	GO:0005515	GO:0005524	GO:0006468
c75671_g1_i1	GO:0004190	GO:0006508	GO:0006629
c75706_g1_i1	GO:0005975	GO:0016853
c75708_g1_i1	GO:0005515
c75712_g1_i1	GO:0006950
c75728_g1_i1	GO:0003676	GO:0004523
c75731_g1_i2	GO:0003677
c75765_g1_i1	GO:0016209	GO:0016491	GO:0047134	GO:0055114
c75796_g1_i1	GO:0004601	GO:0006979	GO:0020037	GO:0055114
c75798_g1_i1	GO:0006071	GO:0008889
c75801_g1_i2	GO:0003735	GO:0005840	GO:0006412
c75802_g1_i3	GO:0004672	GO:0005524	GO:0006468
c75803_g1_i2	GO:0005515
c75803_g1_i3	GO:0005515
c75811_g1_i1	GO:0003677	GO:0006355
c75864_g1_i2	GO:0008152	GO:0016758
c75880_g2_i1	GO:0004348	GO:0006665	GO:0016021
c75883_g1_i1	GO:0006886	GO:0016192
c75889_g1_i1	GO:0000166	GO:0004812	GO:0004827	GO:0005524	GO:0005737	GO:0006418	GO:0006433
c75917_g1_i1	GO:0005507	GO:0008131	GO:0009308	GO:0048038	GO:0055114
c75950_g1_i3	GO:0006629
c75967_g2_i1	GO:0003700	GO:0006355	GO:0043565
c75975_g1_i2	GO:0016020
c76017_g1_i5	GO:0005515
c76020_g1_i1	GO:0003700	GO:0006355	GO:0043565
c76184_g1_i1	GO:0003676	GO:0004386	GO:0005524	GO:0008026
c76204_g1_i1	GO:0016021
c76281_g1_i2	GO:0010215	GO:0016049	GO:0031225
c76314_g1_i1	GO:0004672	GO:0006468
c76369_g1_i1	GO:0003824	GO:0016491	GO:0018580	GO:0055114
c76400_g1_i1	GO:0046872
c76439_g1_i1	GO:0045735
c76461_g1_i2	GO:0006629	GO:0016788
c76480_g1_i1	GO:0008152	GO:0016787
c76488_g2_i2	GO:0005515	GO:0007165	GO:0043531
c76519_g1_i3	GO:0005515
c76519_g2_i1	GO:0005515
c76600_g1_i1	GO:0003676	GO:0004386	GO:0005524	GO:0008026
c76627_g1_i1	GO:0003676	GO:0003723	GO:0004386	GO:0004525	GO:0005515	GO:0005524	GO:0006396	GO:0008026	GO:0016891
c76677_g1_i2	GO:0005515
c76698_g1_i1	GO:0005515
c76732_g1_i3	GO:0003682
c76809_g3_i1	GO:0043531
c76809_g3_i2	GO:0005515	GO:0007165	GO:0043531
c76810_g1_i1	GO:0006508	GO:0008234
c76811_g1_i1	GO:0005215	GO:0006810	GO:0016020
c76866_g1_i1	GO:0004222	GO:0005524	GO:0006508
c76886_g1_i4	GO:0001522	GO:0003723	GO:0009451	GO:0009982
c76899_g1_i1	GO:0009058	GO:0016742
c76938_g2_i1	GO:0005515
c76948_g2_i1	GO:0003682
c76963_g1_i1	GO:0005506	GO:0016705	GO:0020037	GO:0055114
c77005_g1_i1	GO:0046983
c77007_g2_i1	GO:0016021	GO:0022857	GO:0055085
c77018_g2_i1	GO:0005515
c77019_g1_i1	GO:0004252	GO:0006508	GO:0042802	GO:0043086
c77070_g1_i1	GO:0000287	GO:0004743	GO:0006096	GO:0030955
c77104_g1_i2	GO:0003682
c77112_g1_i1	GO:0004190	GO:0006508
c77114_g2_i1	GO:0004672	GO:0005524	GO:0006468
c77134_g1_i5	GO:0005524	GO:0016301
c77177_g1_i1	GO:0004553	GO:0005975
c77200_g1_i2	GO:0030246
c77200_g1_i3	GO:0030246
c77217_g1_i3	GO:0004672	GO:0005515	GO:0005524	GO:0006468
c77241_g1_i1	GO:0016021	GO:0022857	GO:0055085
c77245_g1_i2	GO:0004222
c77249_g1_i2	GO:0004672	GO:0005524	GO:0006468	GO:0007165
c77267_g1_i3	GO:0016747
c77273_g1_i1	GO:0005524	GO:0019538
c77303_g1_i2	GO:0003677	GO:0005634
c77325_g1_i1	GO:0003677	GO:0008270
c77355_g1_i1	GO:0005506	GO:0016705	GO:0020037	GO:0055114
c77370_g1_i2	GO:0004672	GO:0005524	GO:0006468
c77404_g2_i2	GO:0008270
c77434_g3_i1	GO:0003682
c77435_g2_i1	GO:0016491	GO:0016706	GO:0055114
c77480_g2_i3	GO:0005515
c77509_g1_i1	GO:0006855	GO:0015238	GO:0015297	GO:0016020	GO:0055085
c77509_g2_i1	GO:0006855	GO:0015238	GO:0015297	GO:0016020	GO:0055085
c77513_g1_i5	GO:0004672	GO:0005524	GO:0006468
c77526_g3_i1	GO:0005524
c77535_g1_i1	GO:0004143	GO:0007205
c77558_g1_i1	GO:0005515
c77558_g2_i1	GO:0005515
c77573_g1_i2	GO:0005506	GO:0016226	GO:0051536
c77596_g1_i3	GO:0004553	GO:0005975
c77609_g5_i2	GO:0005515
c77616_g1_i1	GO:0009058	GO:0030170
c77622_g1_i2	GO:0016811
c77645_g1_i3	GO:0004672	GO:0005524	GO:0006468
c77660_g1_i2	GO:0008270	GO:0016491	GO:0055114
c77671_g2_i1	GO:0005524	GO:0016020	GO:0016887
c77673_g1_i1	GO:0005515	GO:0006364
c77674_g1_i1	GO:0003676	GO:0005524	GO:0008026
c77690_g2_i4	GO:0000166	GO:0030001	GO:0046872
c77691_g4_i1	GO:0003777	GO:0005515	GO:0005524	GO:0007018	GO:0008017
c77741_g1_i1	GO:0005515	GO:0016021	GO:0016192
c77749_g2_i1	GO:0030246
c77767_g1_i5	GO:0008152	GO:0016787
c77792_g1_i1	GO:0005524
c77803_g2_i2	GO:0016020	GO:0016760	GO:0030244
c77803_g3_i1	GO:0016020	GO:0016760	GO:0030244
c77831_g1_i3	GO:0003676
c77832_g3_i1	GO:0005506	GO:0016705	GO:0020037	GO:0055114
c77838_g2_i2	GO:0003677	GO:0006355
c77839_g1_i2	GO:0008152	GO:0016747
c77845_g3_i1	GO:0008762	GO:0016491	GO:0050660	GO:0055114
c77854_g1_i2	GO:0016779
c77865_g1_i1	GO:0009058	GO:0016779
c77865_g1_i2	GO:0009058	GO:0016779
c77884_g1_i1	GO:0016020
c77889_g1_i1	GO:0030170
c77919_g1_i1	GO:0016874
c77940_g2_i1	GO:0016491	GO:0016706	GO:0055114
c78000_g1_i1	GO:0005515
c78039_g1_i1	GO:0004066	GO:0006529
c78042_g1_i1	GO:0004672	GO:0005524	GO:0006468
c78090_g1_i1	GO:0004553	GO:0005975
c78096_g1_i1	GO:0008152	GO:0016787
c78097_g1_i1	GO:0003700	GO:0006355	GO:0043565
c78132_g1_i1	GO:0004197	GO:0006508
c78138_g1_i1	GO:0003677	GO:0005515	GO:0005634
c78138_g2_i1	GO:0003677	GO:0005515	GO:0005634
c78138_g2_i2	GO:0003677	GO:0005515	GO:0005634
c78145_g1_i2	GO:0005515	GO:0007165	GO:0043531
c78145_g1_i3	GO:0005515	GO:0007165	GO:0043531
c78149_g1_i2	GO:0004748	GO:0005524	GO:0006260	GO:0055114
c78180_g1_i1	GO:0009058	GO:0030170
c78205_g1_i3	GO:0003676
c78214_g1_i1	GO:0008483	GO:0030170
c78226_g1_i3	GO:0005515	GO:0007165	GO:0043531
c78267_g3_i1	GO:0004672	GO:0005509	GO:0005524	GO:0006468
c78268_g1_i1	GO:0004672	GO:0006468
c78329_g1_i2	GO:0043531
c78353_g2_i1	GO:0016491	GO:0016706	GO:0055114
c78358_g1_i6	GO:0005515
c78365_g2_i1	GO:0005215	GO:0006810	GO:0016020
c78368_g4_i2	GO:0004252	GO:0006508	GO:0042802	GO:0043086
c78395_g1_i1	GO:0005515	GO:0007165	GO:0043531
c78395_g1_i3	GO:0005515	GO:0007165	GO:0043531
c78414_g1_i1	GO:0004650	GO:0005975
c78414_g1_i2	GO:0004650	GO:0005975
c78434_g1_i1	GO:0005515	GO:0043531
c78473_g1_i1	GO:0004418	GO:0033014
c78518_g1_i2	GO:0004553	GO:0005975
c78525_g1_i1	GO:0004672	GO:0005509	GO:0005524	GO:0006468
c78525_g2_i1	GO:0004672	GO:0004674	GO:0004683	GO:0005509	GO:0005524	GO:0005886	GO:0006468	GO:0006499	GO:0016301
c78573_g1_i1	GO:0046854
c78578_g1_i2	GO:0003700	GO:0005667	GO:0006355
c78592_g1_i1	GO:0000287	GO:0008152	GO:0010333	GO:0016829
c78592_g3_i1	GO:0000287	GO:0008152	GO:0010333	GO:0016829
c78607_g3_i1	GO:0004672	GO:0005198	GO:0005524	GO:0006468	GO:0009507
c78614_g1_i1	GO:0005634	GO:0006334
c78627_g1_i1	GO:0009058	GO:0030170
c78653_g2_i1	GO:0004672	GO:0005524	GO:0006468	GO:0048544
c78658_g2_i2	GO:0001104	GO:0006357	GO:0016592
c78682_g1_i2	GO:0006777
c78714_g1_i2	GO:0046983
c78732_g1_i3	GO:0003676	GO:0003723	GO:0006396
c78737_g1_i1	GO:0043531
c78775_g1_i5	GO:0008152	GO:0016491	GO:0055114
c78783_g1_i2	GO:0004672	GO:0005515	GO:0006468
c78833_g1_i1	GO:0016491	GO:0055114
c78876_g1_i2	GO:0008152	GO:0016491
c78900_g1_i1	GO:0004672	GO:0006468
c78932_g2_i1	GO:0030554
c78939_g1_i2	GO:0016787
c78946_g4_i2	GO:0004672	GO:0006468
c78969_g1_i2	GO:0004672	GO:0005515	GO:0005524	GO:0006468
c7899_g1_i1	GO:0016846
c79033_g2_i1	GO:0004672	GO:0006468
c79102_g2_i1	GO:0004553	GO:0005975
c79132_g1_i1	GO:0003995	GO:0008152	GO:0016627	GO:0050660	GO:0055114
c79143_g2_i1	GO:0004499	GO:0050660	GO:0050661	GO:0055114
c79237_g1_i2	GO:0016757
c79271_g1_i1	GO:0005215	GO:0006814	GO:0016020	GO:0055085
c79311_g2_i1	GO:0016020	GO:0030001	GO:0046873	GO:0055085
c79323_g1_i1	GO:0004806	GO:0006629
c79323_g1_i6	GO:0004806	GO:0006629
c79350_g1_i2	GO:0005506	GO:0009055	GO:0016705	GO:0020037	GO:0055114
c79370_g2_i1	GO:0005515
c79379_g1_i2	GO:0003677	GO:0006355
c79379_g4_i1	GO:0003677	GO:0006355
c79411_g2_i1	GO:0004672	GO:0005524	GO:0006468
c79413_g1_i3	GO:0006520	GO:0016491	GO:0055114
c79419_g1_i1	GO:0005524	GO:0009396	GO:0030272
c79421_g1_i3	GO:0005515
c79426_g1_i1	GO:0016747
c79428_g1_i3	GO:0006897	GO:0016020
c79431_g1_i1	GO:0004553	GO:0005975
c79441_g1_i1	GO:0008270	GO:0016491	GO:0055114
c79441_g1_i2	GO:0008270	GO:0016491	GO:0055114
c79443_g2_i1	GO:0016021	GO:0022857	GO:0055085
c79487_g1_i2	GO:0016491	GO:0016706	GO:0055114
c79540_g1_i1	GO:0004806	GO:0006629
c79560_g1_i1	GO:0008762	GO:0009690	GO:0016491	GO:0019139	GO:0050660	GO:0055114
c79575_g1_i1	GO:0005524
c79592_g1_i2	GO:0003700	GO:0006355
c79592_g1_i5	GO:0003700	GO:0006355
c79594_g1_i4	GO:0004672	GO:0005524	GO:0006468
c79622_g1_i1	GO:0004553	GO:0005975
c79667_g2_i6	GO:0003743	GO:0006413
c79672_g4_i1	GO:0004176	GO:0006508
c79685_g1_i2	GO:0003824	GO:0008762	GO:0016491	GO:0050660	GO:0055114
c79733_g1_i1	GO:0004672	GO:0006468
c79746_g1_i1	GO:0008152	GO:0016491	GO:0055114
c79747_g1_i1	GO:0008152	GO:0016758
c79748_g1_i1	GO:0016998
c79768_g1_i4	GO:0005515
c79842_g1_i1	GO:0006520	GO:0016829
c79865_g1_i2	GO:0005515
c79875_g1_i1	GO:0005506	GO:0016705	GO:0020037	GO:0055114
c79905_g1_i3	GO:0003723
c79926_g2_i1	GO:0005524	GO:0006298	GO:0030983
c79943_g1_i6	GO:0003677	GO:0003899	GO:0006351
c79960_g2_i1	GO:0015743
c79982_g1_i2	GO:0005515
c79995_g1_i1	GO:0016307	GO:0046488
c79997_g1_i1	GO:0004672	GO:0006468
c79997_g1_i3	GO:0004672	GO:0006468
c80068_g1_i2	GO:0016787
c80087_g2_i1	GO:0003824	GO:0044237	GO:0050662
c80106_g1_i1	GO:0005507	GO:0016491	GO:0055114
c80112_g2_i1	GO:0006810	GO:0016020	GO:0055085
c80149_g1_i1	GO:0005506	GO:0016705	GO:0020037	GO:0055114
c80149_g2_i1	GO:0005506	GO:0016705	GO:0020037	GO:0055114
c80179_g2_i3	GO:0004672	GO:0005524	GO:0006468
c80182_g1_i2	GO:0016787
c80269_g2_i1	GO:0005198	GO:0006886	GO:0016192	GO:0030130	GO:0030132
c80281_g1_i2	GO:0004672	GO:0005524	GO:0006468
c80296_g1_i1	GO:0003995	GO:0008152	GO:0016627	GO:0050660	GO:0055114
c80300_g1_i2	GO:0005515
c80304_g1_i1	GO:0004672	GO:0005524	GO:0006468
c80317_g2_i1	GO:0004553	GO:0005975
c80334_g1_i1	GO:0004672	GO:0006468
c80361_g1_i1	GO:0009987
c80372_g1_i2	GO:0016021	GO:0022857	GO:0055085
c80383_g1_i1	GO:0003677	GO:0005634	GO:0006355	GO:0009725
c80391_g1_i1	GO:0005515	GO:0043531
c80392_g1_i1	GO:0010277	GO:0016491	GO:0051537	GO:0055114
c80415_g2_i1	GO:0006855	GO:0015238	GO:0015297	GO:0016020	GO:0055085
c80426_g1_i1	GO:0004672	GO:0005515	GO:0006468
c80430_g1_i1	GO:0005618	GO:0030599	GO:0042545
c80459_g1_i2	GO:0005524	GO:0006810	GO:0016021	GO:0016887	GO:0042626	GO:0055085
c80497_g2_i2	GO:0005515	GO:0007165	GO:0043531
c80508_g1_i1	GO:0003824	GO:0008152
c80513_g1_i1	GO:0008152	GO:0016758
c80527_g3_i1	GO:0018580	GO:0055114
c80531_g1_i4	GO:0004672	GO:0005515	GO:0006468
c80536_g2_i1	GO:0005506	GO:0016705	GO:0020037	GO:0055114
c80549_g1_i1	GO:0016020
c80577_g1_i2	GO:0005524	GO:0015991	GO:0015992	GO:0016820	GO:0033178	GO:0046034
c80585_g1_i1	GO:0004553	GO:0005975	GO:0030674	GO:0051015
c80609_g1_i1	GO:0016787
c80610_g1_i1	GO:0005515
c80610_g1_i3	GO:0005515
c80619_g1_i1	GO:0004650	GO:0005975
c80619_g1_i2	GO:0004650	GO:0005975
c80619_g1_i4	GO:0004650	GO:0005975
c80640_g2_i1	GO:0008152	GO:0008168
c80645_g1_i4	GO:0005215	GO:0006810	GO:0016020
c80665_g3_i2	GO:0005515	GO:0007165	GO:0043531
c80665_g3_i3	GO:0005515	GO:0007165	GO:0043531
c80672_g1_i1	GO:0008430
c80712_g1_i1	GO:0046872
c80724_g2_i2	GO:0005507	GO:0006855	GO:0009055	GO:0015238	GO:0015297	GO:0016020	GO:0055085
c80724_g3_i1	GO:0006855	GO:0015238	GO:0015297	GO:0016020	GO:0055085
c80725_g1_i1	GO:0004553	GO:0005975	GO:0030246
c80744_g1_i1	GO:0005506	GO:0016705	GO:0020037	GO:0055114
c80750_g1_i1	GO:0008152	GO:0016747
c80752_g1_i1	GO:0003924	GO:0005525
c80777_g1_i1	GO:0005515	GO:0008270
c80783_g1_i4	GO:0016757
c80790_g1_i2	GO:0003700	GO:0005667	GO:0006355
c80818_g1_i6	GO:0005515	GO:0007165	GO:0043531
c80820_g2_i1	GO:0005515
c80860_g2_i1	GO:0008152	GO:0016758
c80879_g2_i1	GO:0005524	GO:0006810	GO:0016021	GO:0016887	GO:0042626	GO:0055085
c80899_g1_i4	GO:0005515
c80900_g1_i2	GO:0043531
c80900_g2_i1	GO:0043531
c80944_g1_i1	GO:0003824	GO:0004553	GO:0005975	GO:0043169
c80954_g1_i1	GO:0005506	GO:0016705	GO:0020037	GO:0055114
c80958_g1_i1	GO:0005507	GO:0008131	GO:0009308	GO:0048038	GO:0055114
c80962_g1_i1	GO:0004672	GO:0005524	GO:0006468
c80962_g2_i1	GO:0004672	GO:0005524	GO:0006468
c80966_g1_i3	GO:0004672	GO:0005524	GO:0006468	GO:0016998
c8098_g1_i1	GO:0016757
c81026_g1_i2	GO:0003824	GO:0008152
c81026_g2_i1	GO:0003824	GO:0008152
c81028_g1_i7	GO:0004869
c81030_g1_i1	GO:0004853	GO:0006779
c81055_g4_i1	GO:0043531
c81084_g3_i2	GO:0016747
c81086_g1_i2	GO:0043531
c81086_g1_i4	GO:0005515	GO:0007165	GO:0043531
c81111_g2_i1	GO:0003824
c81111_g4_i1	GO:0003824
c81154_g1_i1	GO:0008168
c81221_g2_i7	GO:0005515	GO:0043531
c81224_g1_i1	GO:0005524	GO:0044267
c81229_g1_i2	GO:0005515
c81229_g3_i1	GO:0005515
c81232_g1_i1	GO:0005515
c81242_g1_i1	GO:0005515
c81247_g2_i1	GO:0004553	GO:0005975
c81276_g1_i4	GO:0003682
c81277_g1_i6	GO:0016021	GO:0055085
c81311_g4_i1	GO:0003676	GO:0005634
c81312_g2_i1	GO:0008152	GO:0016787
c81316_g1_i2	GO:0005524
c81336_g1_i1	GO:0003700	GO:0006355	GO:0043565
c81336_g2_i1	GO:0003700	GO:0006355	GO:0043565
c81340_g2_i1	GO:0003676
c81367_g1_i1	GO:0004601	GO:0006979	GO:0020037	GO:0055114
c81401_g1_i2	GO:0008152	GO:0016758
c81408_g2_i1	GO:0004806	GO:0006629
c81452_g1_i2	GO:0008152	GO:0016758
c81466_g1_i2	GO:0000145	GO:0006887
c81468_g1_i2	GO:0005507	GO:0008131	GO:0009308	GO:0048038	GO:0055114
c81522_g1_i4	GO:0003676
c81525_g1_i1	GO:0004672	GO:0005515	GO:0005524	GO:0006468
c81528_g2_i1	GO:0004806	GO:0006629
c81561_g1_i4	GO:0005215	GO:0006810	GO:0016020
c81562_g1_i4	GO:0003700	GO:0006355	GO:0043565
c81590_g1_i1	GO:0016020
c81594_g1_i8	GO:0004553	GO:0004559	GO:0005975	GO:0006013	GO:0008270	GO:0015923
c81638_g1_i2	GO:0004672	GO:0005524	GO:0006468
c81639_g1_i1	GO:0016747
c81669_g3_i1	GO:0016788
c81680_g1_i2	GO:0005509
c81697_g1_i2	GO:0003824	GO:0008152
c81699_g2_i1	GO:0004672	GO:0006468	GO:0048544
c81715_g1_i1	GO:0005515
c81721_g1_i2	GO:0006508	GO:0008236
c81737_g1_i1	GO:0006508	GO:0016020
c81740_g1_i1	GO:0016831	GO:0019752	GO:0030170
c81746_g1_i1	GO:0006855	GO:0015238	GO:0015297	GO:0016020	GO:0055085
c81751_g1_i1	GO:0016021	GO:0055085
c81751_g2_i1	GO:0016021	GO:0055085
c81763_g2_i1	GO:0016021	GO:0055085
c81765_g2_i1	GO:0004672	GO:0006468
c81791_g1_i1	GO:0005515	GO:0016702	GO:0046872	GO:0055114
c81840_g1_i2	GO:0005515
c81844_g1_i3	GO:0005515	GO:0007165	GO:0043531
c81844_g1_i4	GO:0005515	GO:0007165	GO:0043531
c81847_g2_i2	GO:0055085
c81879_g1_i1	GO:0004553	GO:0004559	GO:0005975	GO:0006013	GO:0008270	GO:0015923
c81898_g3_i2	GO:0005515
c81921_g1_i1	GO:0016773
c81934_g1_i2	GO:0000151	GO:0004672	GO:0004842	GO:0005524	GO:0006468	GO:0016567
c81945_g1_i5	GO:0005515	GO:0043531
c81947_g1_i1	GO:0004672	GO:0005524	GO:0006468
c81981_g3_i1	GO:0005525
c82049_g1_i1	GO:0005524	GO:0008033
c82078_g1_i1	GO:0009055	GO:0016491	GO:0020037	GO:0030151	GO:0055114
c82090_g1_i1	GO:0003677	GO:0005634
c82090_g1_i2	GO:0003677	GO:0005634
c82096_g1_i1	GO:0004616	GO:0005975	GO:0006098	GO:0008270	GO:0016832	GO:0055114
c82116_g1_i1	GO:0005524	GO:0006810	GO:0016021	GO:0016887	GO:0042626	GO:0055085
c82116_g2_i2	GO:0005524	GO:0006810	GO:0016021	GO:0016887	GO:0042626	GO:0055085
c82121_g1_i2	GO:0003676	GO:0005575	GO:0008150
c8254_g1_i1	GO:0016998
c82702_g1_i1	GO:0005515
c83295_g1_i1	GO:0005524
c8337_g1_i1	GO:0005515
c83721_g1_i1	GO:0008171	GO:0046983
c84851_g1_i1	GO:0006810	GO:0016021
c85108_g1_i1	GO:0015079	GO:0016020	GO:0071805
c85285_g1_i1	GO:0004672	GO:0005515	GO:0005524	GO:0006468
c86227_g1_i1	GO:0005515
c8653_g1_i1	GO:0005515	GO:0007165	GO:0043531
c87409_g1_i1	GO:0004672	GO:0005524	GO:0006468
c8748_g1_i1	GO:0005215	GO:0006810	GO:0016020
c87643_g1_i1	GO:0003677	GO:0005634
c87813_g1_i1	GO:0003777	GO:0005515	GO:0005524	GO:0007018	GO:0008017
c87892_g1_i1	GO:0004129	GO:0005507	GO:0005524	GO:0015991	GO:0015992	GO:0016020	GO:0016021	GO:0016820	GO:0022900	GO:0033178	GO:0046034
c87909_g1_i1	GO:0000148	GO:0003843	GO:0006075	GO:0016020
c8801_g1_i1	GO:0003676	GO:0003723	GO:0004386	GO:0004525	GO:0005515	GO:0005524	GO:0006396	GO:0008026	GO:0016891
c88589_g1_i1	GO:0003677	GO:0003777	GO:0005524	GO:0007018	GO:0008017
c88777_g1_i1	GO:0003777	GO:0005524	GO:0007018	GO:0008017
c9657_g1_i1	GO:0003700	GO:0006355	GO:0008289	GO:0043565

## Sheet: GO-7day
c10564_g1_i1	GO:0003700	GO:0006355	GO:0043565
c10586_g1_i1	GO:0005515
c11085_g1_i1	GO:0004672	GO:0006468	GO:0048544
c12236_g1_i1	GO:0005524	GO:0016020	GO:0016887
c12357_g1_i1	GO:0004672	GO:0005524	GO:0006468
c13584_g1_i1	GO:0004672	GO:0005524	GO:0006468
c14041_g1_i1	GO:0003735	GO:0005622	GO:0005634	GO:0005737	GO:0005840	GO:0005886	GO:0006412	GO:0006970	GO:0009507	GO:0009651	GO:0015935	GO:0016020	GO:0022626	GO:0022627	GO:0042256
c14044_g1_i1	GO:0005515
c14222_g1_i1	GO:0004672	GO:0005515	GO:0005524	GO:0006468
c14584_g1_i1	GO:0043531
c14696_g1_i1	GO:0004672	GO:0005515	GO:0005524	GO:0006468
c15569_g1_i1	GO:0004553	GO:0005975	GO:0030246
c16657_g1_i1	GO:0004672	GO:0006468
c16702_g1_i1	GO:0003777	GO:0005524	GO:0007018	GO:0008017
c16729_g1_i1	GO:0005506	GO:0016705	GO:0020037	GO:0055114
c17640_g1_i1	GO:0046983
c18381_g1_i1	GO:0000723	GO:0003678	GO:0006281
c1888_g1_i1	GO:0000151	GO:0004842	GO:0005515	GO:0016567
c19072_g1_i1	GO:0005515
c20189_g1_i1	GO:0000151	GO:0004842	GO:0016567
c20439_g1_i1	GO:0004672	GO:0005524	GO:0006468
c20441_g1_i1	GO:0009058	GO:0016746
c20494_g1_i1	GO:0005506	GO:0016705	GO:0020037	GO:0055114
c20597_g1_i1	GO:0008152
c20870_g1_i1	GO:0005515
c20918_g1_i1	GO:0005515	GO:0043531
c20983_g1_i1	GO:0005524
c21680_g1_i1	GO:0005507	GO:0008131	GO:0009308	GO:0048038	GO:0055114
c22378_g1_i1	GO:0004867	GO:0005576
c22869_g1_i1	GO:0003924	GO:0005525
c23131_g1_i1	GO:0005743	GO:0006850
c23134_g1_i1	GO:0043531
c23179_g1_i1	GO:0003777	GO:0005515	GO:0005524	GO:0007018	GO:0008017
c23478_g1_i1	GO:0005515
c23796_g1_i1	GO:0006812	GO:0015299	GO:0016021	GO:0055085
c24279_g1_i1	GO:0005524	GO:0006298	GO:0030983
c24417_g1_i1	GO:0005515
c24919_g1_i1	GO:0004553	GO:0005618	GO:0005975	GO:0006073	GO:0016762	GO:0048046
c25113_g1_i1	GO:0005198	GO:0006886	GO:0016192	GO:0030117	GO:0030126
c25169_g1_i1	GO:0005524
c25657_g1_i1	GO:0008289
c25680_g1_i1	GO:0008168
c27049_g1_i1	GO:0009405	GO:0045735
c28376_g1_i1	GO:0004672	GO:0005515	GO:0005524	GO:0006468
c29317_g1_i1	GO:0008107	GO:0016020	GO:0042546
c29423_g1_i1	GO:0009405	GO:0045735
c29568_g1_i1	GO:0003824	GO:0044237	GO:0050662
c29732_g1_i1	GO:0003676
c29796_g1_i1	GO:0005634
c29826_g1_i1	GO:0005509
c30131_g1_i1	GO:0003682
c30228_g1_i1	GO:0004672	GO:0005524	GO:0006468
c30559_g1_i1	GO:0016747
c30741_g1_i1	GO:0005524	GO:0019538
c30856_g1_i1	GO:0003777	GO:0005524	GO:0007018	GO:0008017
c31066_g1_i1	GO:0015743
c31272_g1_i1	GO:0004672	GO:0005524	GO:0006468	GO:0016998
c31463_g1_i1	GO:0005515
c32034_g1_i1	GO:0003872	GO:0005945	GO:0006096
c32267_g1_i1	GO:0016020	GO:0016760	GO:0030244
c32869_g1_i1	GO:0004672	GO:0006468
c3302_g1_i1	GO:0005198	GO:0006886	GO:0016192	GO:0030130	GO:0030132
c33033_g1_i1	GO:0003684	GO:0006284	GO:0006289	GO:0008534
c33083_g1_i1	GO:0004185	GO:0006508
c33095_g1_i1	GO:0005515
c33333_g1_i1	GO:0003674	GO:0005575	GO:0008150
c33338_g1_i1	GO:0046983
c33500_g1_i1	GO:0005506	GO:0016705	GO:0020037	GO:0055114
c33585_g1_i1	GO:0004672	GO:0005524	GO:0006468
c33842_g1_i1	GO:0004672	GO:0005524	GO:0006468
c34028_g1_i1	GO:0031072	GO:0051082
c34284_g1_i1	GO:0016757
c34577_g1_i1	GO:0008272	GO:0015116	GO:0016021
c34620_g1_i1	GO:0010277	GO:0016491	GO:0051537	GO:0055114
c34641_g1_i1	GO:0005506	GO:0009055	GO:0016705	GO:0020037	GO:0055114
c34665_g1_i1	GO:0005515	GO:0007165	GO:0043531
c34779_g1_i1	GO:0008270	GO:0016491	GO:0055114
c34809_g1_i1	GO:0005515	GO:0007165	GO:0043531
c34854_g1_i1	GO:0003735	GO:0005840	GO:0006412
c35010_g1_i1	GO:0003676
c35179_g1_i1	GO:0009247	GO:0016758
c35316_g1_i1	GO:0005515
c35317_g1_i1	GO:0004672	GO:0005524	GO:0006468
c35458_g1_i1	GO:0046983
c35719_g1_i1	GO:0005515	GO:0006457
c35819_g1_i1	GO:0004601	GO:0006979	GO:0020037	GO:0055114
c36329_g1_i1	GO:0005515
c36462_g1_i1	GO:0005524	GO:0015991	GO:0015992	GO:0016820	GO:0033178	GO:0046034
c36618_g1_i1	GO:0005507	GO:0009055
c36862_g1_i1	GO:0008270	GO:0046872
c36879_g1_i1	GO:0043531
c36965_g1_i1	GO:0004672	GO:0005524	GO:0006468
c36978_g1_i1	GO:0003777	GO:0005524	GO:0007018	GO:0008017
c37111_g1_i1	GO:0004672	GO:0005524	GO:0006468
c37143_g1_i1	GO:0004672	GO:0005515	GO:0005524	GO:0006468
c37217_g1_i1	GO:0004553	GO:0005975
c37240_g1_i1	GO:0005515
c37420_g1_i1	GO:0003682
c38660_g1_i1	GO:0005515	GO:0007165	GO:0043531
c39005_g1_i1	GO:0005622	GO:0006886
c39138_g1_i1	GO:0005515
c39141_g1_i1	GO:0006629	GO:0016788
c39155_g1_i1	GO:0005506	GO:0016705	GO:0020037	GO:0055114
c39243_g1_i1	GO:0009058	GO:0016746
c39267_g1_i1	GO:0003677	GO:0003824
c39366_g1_i1	GO:0003674	GO:0005575	GO:0008150
c39462_g1_i1	GO:0016831	GO:0019752	GO:0030170
c39492_g2_i1	GO:0003723	GO:0004540
c39526_g1_i1	GO:0005515	GO:0016773
c39581_g1_i1	GO:0005524
c39737_g1_i1	GO:0016788
c39884_g1_i1	GO:0003824
c39943_g1_i1	GO:0004190	GO:0006508
c39973_g1_i1	GO:0000154	GO:0000179	GO:0008649
c40007_g1_i1	GO:0043531
c40033_g1_i1	GO:0005515
c40036_g1_i1	GO:0004869
c40111_g1_i1	GO:0005515	GO:0007165	GO:0043531
c40561_g1_i1	GO:0004869
c41244_g1_i1	GO:0004672	GO:0006468
c41253_g1_i1	GO:0003677	GO:0006355
c41513_g1_i1	GO:0016020	GO:0055085
c41552_g1_i1	GO:0008270	GO:0016491	GO:0055114
c41765_g1_i1	GO:0004672	GO:0005515	GO:0005524	GO:0006468
c417_g1_i1	GO:0004672	GO:0005515	GO:0005524	GO:0006468
c41935_g1_i1	GO:0004553	GO:0005975
c42179_g1_i1	GO:0006886	GO:0008536
c42211_g1_i1	GO:0004553	GO:0005975
c42363_g1_i1	GO:0003924	GO:0005525
c42583_g1_i1	GO:0003723
c42701_g1_i1	GO:0004672	GO:0004674	GO:0005524	GO:0006468	GO:0016301
c42760_g1_i1	GO:0016747
c42801_g1_i1	GO:0043531
c42835_g1_i1	GO:0005737	GO:0006364	GO:0008649
c42879_g1_i2	GO:0005524
c42922_g1_i1	GO:0005515
c43012_g1_i1	GO:0043531
c43172_g1_i1	GO:0005515	GO:0043531
c43202_g1_i1	GO:0003677	GO:0003910	GO:0005524	GO:0006281	GO:0006310
c43205_g1_i1	GO:0008270	GO:0016491	GO:0055114
c43213_g1_i1	GO:0003677	GO:0005515	GO:0005524
c43233_g1_i1	GO:0008270
c43347_g1_i1	GO:0008762	GO:0016491	GO:0050660	GO:0055114
c43366_g1_i1	GO:0003677	GO:0006355
c43399_g1_i1	GO:0004672	GO:0005524	GO:0006468
c43464_g1_i1	GO:0004553	GO:0005975	GO:0016798
c43536_g1_i1	GO:0003735	GO:0005622	GO:0005840	GO:0006412
c43729_g1_i1	GO:0008152	GO:0016758
c43763_g1_i1	GO:0005515
c44047_g1_i1	GO:0006855	GO:0015238	GO:0015297	GO:0016020	GO:0055085
c44300_g1_i1	GO:0005576	GO:0008083	GO:0008283
c44475_g1_i1	GO:0008152	GO:0016491
c44614_g1_i1	GO:0008152	GO:0016758
c44642_g1_i1	GO:0005515
c44863_g1_i1	GO:0003735	GO:0005622	GO:0005840	GO:0006412	GO:0022625
c44888_g1_i1	GO:0003676
c44972_g1_i1	GO:0016787
c45055_g1_i1	GO:0005086	GO:0032012
c45195_g1_i1	GO:0003676
c45566_g1_i1	GO:0003682
c4562_g1_i1	GO:0005515
c45708_g1_i1	GO:0004672	GO:0004674	GO:0005524	GO:0006468	GO:0016301
c45790_g1_i1	GO:0016787
c46172_g1_i1	GO:0016021
c46194_g1_i2	GO:0016020	GO:0030001	GO:0046873	GO:0055085
c46210_g1_i1	GO:0006952
c46282_g1_i1	GO:0003735	GO:0005622	GO:0005840	GO:0006414
c46393_g1_i1	GO:0005506	GO:0016705	GO:0020037	GO:0055114
c46531_g1_i1	GO:0016491	GO:0016706	GO:0055114
c46545_g1_i1	GO:0004672	GO:0005524	GO:0006468	GO:0048544
c46589_g1_i1	GO:0005515	GO:0008270	GO:0046872
c46628_g1_i1	GO:0003677	GO:0005634
c46665_g1_i1	GO:0003700	GO:0006355	GO:0043565
c46713_g1_i1	GO:0003676
c46769_g1_i1	GO:0005515
c46774_g1_i2	GO:0000166	GO:0046872
c47085_g1_i1	GO:0030001	GO:0046872
c47216_g1_i1	GO:0004066	GO:0006529
c47399_g1_i1	GO:0005524	GO:0006810	GO:0016021	GO:0016887	GO:0042626	GO:0055085
c47408_g1_i1	GO:0016881
c47506_g1_i1	GO:0003676	GO:0046872
c47558_g1_i1	GO:0008146
c47559_g2_i1	GO:0003743	GO:0005515	GO:0005852	GO:0006413	GO:0031369
c47575_g1_i1	GO:0004097	GO:0008152	GO:0016491	GO:0055114
c47625_g1_i1	GO:0003677	GO:0006355
c47733_g1_i1	GO:0003676
c47768_g1_i1	GO:0005515	GO:0005524	GO:0007165	GO:0043531
c47784_g1_i1	GO:0003700	GO:0005667	GO:0006355
c47895_g1_i1	GO:0005515
c47985_g1_i1	GO:0005634
c48051_g1_i2	GO:0003777	GO:0005524	GO:0007018	GO:0008017
c48119_g1_i1	GO:0016021	GO:0022857	GO:0055085
c48219_g1_i1	GO:0009522	GO:0009538	GO:0015979
c48298_g1_i1	GO:0005515
c48324_g1_i1	GO:0003924	GO:0005525
c48366_g1_i2	GO:0003677	GO:0003899	GO:0005515	GO:0006351
c48424_g1_i1	GO:0008152	GO:0016758
c48478_g1_i1	GO:0003677	GO:0003713	GO:0006355
c48497_g1_i2	GO:0016757
c48518_g1_i1	GO:0005215	GO:0006810	GO:0016020
c48521_g1_i1	GO:0016757
c48555_g1_i1	GO:0004842	GO:0005515
c48587_g1_i1	GO:0004252	GO:0006508
c48626_g1_i1	GO:0046872
c48756_g1_i1	GO:0005515	GO:0043531
c48802_g1_i1	GO:0008381	GO:0016021
c48830_g1_i1	GO:0005515	GO:0007165	GO:0043531
c48905_g1_i2	GO:0016747
c48955_g1_i1	GO:0006807	GO:0036361
c48994_g1_i1	GO:0008152
c49210_g1_i1	GO:0000151	GO:0004842	GO:0016567
c49239_g1_i1	GO:0004190	GO:0006508
c49318_g1_i1	GO:0003913	GO:0006281
c49319_g1_i1	GO:0005975	GO:0016758	GO:0030259
c49329_g1_i1	GO:0016307	GO:0046488
c49518_g1_i1	GO:0005515
c49548_g1_i1	GO:0003677	GO:0003700	GO:0006355	GO:0043565
c49724_g1_i1	GO:0006810	GO:0016020	GO:0055085
c49740_g1_i1	GO:0005515	GO:0007165	GO:0043531
c49775_g1_i1	GO:0003677	GO:0004803	GO:0006313	GO:0008270
c49912_g1_i1	GO:0005524	GO:0016020	GO:0016887
c49986_g1_i1	GO:0005515
c50040_g1_i1	GO:0005506	GO:0016705	GO:0020037	GO:0055114
c50046_g1_i1	GO:0045145
c50076_g1_i1	GO:0004842	GO:0005515	GO:0005680	GO:0008270	GO:0046872
c50248_g1_i1	GO:0008152	GO:0016491
c50252_g1_i1	GO:0005506	GO:0016705	GO:0020037	GO:0055114
c50265_g1_i1	GO:0003735	GO:0005622	GO:0005840	GO:0006412
c50294_g1_i1	GO:0005515
c50422_g1_i1	GO:0016491	GO:0016706	GO:0055114
c50426_g1_i1	GO:0003676	GO:0003677	GO:0004386	GO:0005524
c5056_g1_i1	GO:0046872
c50757_g1_i1	GO:0005515
c50826_g1_i1	GO:0005509	GO:0009523	GO:0009654	GO:0015979	GO:0019898
c50878_g1_i1	GO:0005773	GO:0005886	GO:0009733	GO:0010181	GO:0016020	GO:0016491	GO:0016655	GO:0055114
c50888_g1_i1	GO:0016021	GO:0055085
c50940_g1_i1	GO:0003676	GO:0008270	GO:0016788	GO:0016818
c50942_g1_i1	GO:0004672	GO:0005524	GO:0006468	GO:0006950
c50977_g1_i1	GO:0004553	GO:0005975
c50991_g1_i1	GO:0006629	GO:0016788
c51097_g1_i1	GO:0005515
c51110_g1_i1	GO:0004553	GO:0005975
c51239_g1_i1	GO:0003676
c51283_g1_i1	GO:0005737
c51294_g1_i1	GO:0006470	GO:0008138
c51358_g1_i1	GO:0003677	GO:0003700	GO:0005634	GO:0006355	GO:0043565
c51360_g1_i1	GO:0005618	GO:0030599	GO:0042545
c51770_g1_i1	GO:0006633	GO:0008610	GO:0009058	GO:0016020	GO:0016746	GO:0016747
c51939_g1_i1	GO:0006950
c52088_g1_i1	GO:0004512	GO:0006021	GO:0008654
c52112_g1_i1	GO:0016787
c52119_g1_i1	GO:0003700	GO:0005634	GO:0006355	GO:0043565
c52156_g3_i1	GO:0005515	GO:0007165	GO:0043531
c52202_g1_i1	GO:0043531
c52238_g1_i1	GO:0005524	GO:0016887
c52315_g1_i1	GO:0003682
c52536_g1_i1	GO:0005515	GO:0043531
c52734_g1_i1	GO:0043531
c52829_g1_i1	GO:0005524	GO:0016020	GO:0016887
c53027_g1_i1	GO:0003677	GO:0006355
c53285_g1_i1	GO:0005515
c53334_g1_i1	GO:0003723	GO:0006396	GO:0008173
c53402_g1_i1	GO:0004672	GO:0006468	GO:0048544
c53419_g1_i1	GO:0004672	GO:0006468
c53441_g1_i1	GO:0008270
c5345_g1_i1	GO:0004672	GO:0004674	GO:0005524	GO:0006468	GO:0016301
c53481_g1_i1	GO:0005515	GO:0043531
c53538_g1_i1	GO:0009058
c53615_g1_i1	GO:0043531
c53671_g1_i1	GO:0005525
c53684_g1_i1	GO:0046872
c53886_g1_i1	GO:0004672	GO:0005524	GO:0006468
c53999_g1_i1	GO:0005515
c54132_g1_i1	GO:0008152	GO:0016758
c54195_g1_i3	GO:0000166	GO:0003677	GO:0003887	GO:0006260
c5419_g1_i1	GO:0004325	GO:0006783
c54257_g1_i2	GO:0042742	GO:0050832
c54346_g1_i1	GO:0005515	GO:0016702	GO:0046872	GO:0055114
c54362_g1_i2	GO:0005515
c54405_g1_i2	GO:0008270	GO:0016491	GO:0055114
c54425_g1_i1	GO:0046373	GO:0046556
c54444_g1_i1	GO:0030246
c54469_g1_i1	GO:0008152	GO:0016746
c54491_g1_i1	GO:0046983
c54494_g1_i1	GO:0006952
c54674_g1_i1	GO:0006511
c54694_g1_i1	GO:0008080
c54758_g1_i1	GO:0008152	GO:0016758
c54878_g1_i1	GO:0004672	GO:0005515	GO:0005524	GO:0006468
c54884_g1_i1	GO:0003677	GO:0006355
c54921_g1_i1	GO:0009058	GO:0016746
c55058_g1_i1	GO:0003777	GO:0005524	GO:0005634	GO:0005737	GO:0007018	GO:0008017	GO:0030154
c55063_g1_i2	GO:0003735	GO:0005840	GO:0006412
c55076_g1_i1	GO:0000166	GO:0046872
c55182_g1_i1	GO:0005515
c55239_g1_i1	GO:0046872
c55267_g1_i1	GO:0005506	GO:0016705	GO:0020037	GO:0055114
c55375_g1_i1	GO:0003700	GO:0006355	GO:0043565
c5537_g1_i1	GO:0005215	GO:0006810	GO:0016020
c55440_g1_i3	GO:0016021
c55652_g1_i1	GO:0008152	GO:0016758
c55781_g1_i1	GO:0005515
c55791_g1_i1	GO:0000166	GO:0030001	GO:0046872
c55879_g1_i1	GO:0003774	GO:0005515	GO:0005524	GO:0016459
c55925_g1_i1	GO:0005524	GO:0016020	GO:0016887
c55970_g1_i1	GO:0004672	GO:0004674	GO:0005524	GO:0006468	GO:0016301
c55977_g1_i1	GO:0005515	GO:0007165	GO:0043531
c56054_g1_i1	GO:0016491	GO:0055114
c56109_g1_i1	GO:0005515
c56184_g1_i1	GO:0003677	GO:0006355
c56216_g1_i1	GO:0005525	GO:0007264
c56289_g1_i1	GO:0005524	GO:0006810	GO:0016021	GO:0016887	GO:0042626	GO:0055085
c56308_g1_i1	GO:0004869
c56435_g1_i1	GO:0003777	GO:0005524	GO:0005856	GO:0007018	GO:0008017
c56458_g1_i1	GO:0005515
c56507_g1_i1	GO:0008270
c56533_g1_i1	GO:0055085
c56544_g1_i1	GO:0005515
c56577_g1_i3	GO:0003723	GO:0006396	GO:0016779
c56586_g1_i1	GO:0005215	GO:0006810	GO:0016020
c56598_g1_i1	GO:0004843	GO:0006511	GO:0008270
c56648_g1_i1	GO:0005515
c56661_g1_i1	GO:0003735	GO:0005622	GO:0005840	GO:0006412	GO:0022625	GO:0022626
c56663_g1_i1	GO:0003682
c56685_g1_i1	GO:0008610	GO:0016491	GO:0055114
c56866_g1_i1	GO:0003682
c56921_g1_i1	GO:0003735	GO:0005840	GO:0006412
c56970_g1_i1	GO:0004672	GO:0005524	GO:0006468
c57058_g1_i1	GO:0005515
c57157_g1_i1	GO:0005515
c57315_g1_i1	GO:0003676	GO:0003723
c57336_g1_i1	GO:0016846
c57341_g1_i1	GO:0004553	GO:0005975
c57448_g1_i1	GO:0005622	GO:0006886
c57454_g1_i2	GO:0004650	GO:0005975
c57468_g1_i1	GO:0004672	GO:0005524	GO:0006468
c57473_g1_i1	GO:0004553	GO:0005975
c57537_g1_i1	GO:0004857	GO:0030599
c57550_g1_i1	GO:0005524
c57579_g1_i1	GO:0003676	GO:0003723	GO:0004386	GO:0004525	GO:0005515	GO:0005524	GO:0006396	GO:0008026	GO:0016891
c57580_g1_i2	GO:0004553	GO:0005975
c57612_g1_i1	GO:0004672	GO:0006468
c57623_g1_i2	GO:0005515	GO:0007165	GO:0043531
c57623_g2_i1	GO:0005515	GO:0007165	GO:0043531
c57673_g1_i1	GO:0009058	GO:0030170
c57735_g1_i1	GO:0006457
c57754_g1_i1	GO:0008152	GO:0016491	GO:0055114
c57842_g1_i1	GO:0003676	GO:0003723	GO:0003964	GO:0006278	GO:0012505
c58208_g1_i1	GO:0005515	GO:0043531
c58216_g1_i1	GO:0016747
c58251_g1_i1	GO:0005515	GO:0007165	GO:0043531
c58292_g1_i1	GO:0043531
c58341_g1_i1	GO:0006950
c58352_g1_i1	GO:0005515
c58353_g1_i1	GO:0005337	GO:0006810	GO:0016021
c58355_g1_i2	GO:0004672	GO:0005524	GO:0006468
c58383_g1_i1	GO:0003700	GO:0006355	GO:0043565
c58444_g2_i1	GO:0005506	GO:0016705	GO:0020037	GO:0055114
c58458_g1_i1	GO:0009058	GO:0016779
c58486_g1_i1	GO:0016866	GO:0030244
c58519_g1_i1	GO:0016021	GO:0055085
c58639_g1_i1	GO:0003676	GO:0008270
c58695_g1_i1	GO:0016021	GO:0022857	GO:0055085
c58827_g3_i2	GO:0005515
c58850_g1_i2	GO:0005506	GO:0016705	GO:0020037	GO:0055114
c58861_g1_i1	GO:0003700	GO:0005634	GO:0006355	GO:0043565
c58877_g1_i1	GO:0043531
c58897_g1_i1	GO:0016757
c58999_g1_i1	GO:0016881
c59005_g1_i1	GO:0005086	GO:0032012
c59050_g1_i1	GO:0005515
c59050_g2_i1	GO:0005515
c59104_g1_i2	GO:0005525	GO:0007264
c59115_g1_i1	GO:0000145	GO:0006904
c59121_g1_i1	GO:0004315	GO:0006633	GO:0008610	GO:0009058	GO:0016020	GO:0016746	GO:0016747
c59142_g1_i3	GO:0016021	GO:0055085
c59143_g1_i1	GO:0000796	GO:0007076
c59145_g1_i1	GO:0005515
c59149_g1_i1	GO:0005515
c59171_g1_i1	GO:0006511	GO:0031461	GO:0031625
c59239_g1_i1	GO:0004672	GO:0005524	GO:0006468	GO:0048544
c59281_g1_i1	GO:0003779	GO:0005622	GO:0008150
c59305_g1_i1	GO:0004198	GO:0005622	GO:0006508
c59374_g1_i1	GO:0006952
c59394_g1_i2	GO:0006812	GO:0008324	GO:0055085
c59457_g1_i1	GO:0005515	GO:0006886	GO:0008536
c59472_g1_i1	GO:0016020	GO:0016760	GO:0030244
c59542_g1_i1	GO:0005515
c59611_g1_i1	GO:0005515
c59675_g1_i1	GO:0008152	GO:0016758
c59703_g1_i1	GO:0030001	GO:0046872
c5970_g1_i1	GO:0003924	GO:0005524	GO:0005525	GO:0019905
c59737_g1_i1	GO:0004672	GO:0005524	GO:0006468
c59745_g1_i1	GO:0004553	GO:0005975
c59771_g1_i2	GO:0030246
c59850_g1_i1	GO:0008152
c59869_g1_i1	GO:0016021	GO:0022857	GO:0055085
c59940_g1_i1	GO:0003824	GO:0008152
c59943_g1_i1	GO:0005515	GO:0007165	GO:0043531
c59961_g1_i1	GO:0004672	GO:0004674	GO:0006468	GO:0048544
c59965_g1_i1	GO:0004672	GO:0004674	GO:0006468	GO:0048544
c60005_g1_i1	GO:0005515
c60054_g1_i1	GO:0005515	GO:0007165	GO:0043531
c60070_g1_i1	GO:0004672	GO:0006468
c60084_g1_i1	GO:0016020
c60099_g1_i1	GO:0003700	GO:0005634	GO:0006355	GO:0043565
c60116_g1_i1	GO:0015095	GO:0015693	GO:0016020
c60125_g1_i1	GO:0004553	GO:0005975
c60136_g1_i1	GO:0005515
c60168_g1_i1	GO:0005525	GO:0006614	GO:0008312	GO:0048500
c60181_g1_i1	GO:0003723	GO:0003735	GO:0005622	GO:0005730	GO:0005840	GO:0006412	GO:0009651	GO:0016020	GO:0022626	GO:0022627
c60315_g1_i1	GO:0009055	GO:0051536
c60454_g1_i1	GO:0005515
c60466_g1_i1	GO:0006629
c60585_g1_i1	GO:0045454
c60642_g1_i2	GO:0003700	GO:0006355	GO:0043565
c60645_g2_i1	GO:0016998
c60650_g1_i1	GO:0055085
c60675_g2_i2	GO:0004553	GO:0005618	GO:0005975	GO:0006073	GO:0016762	GO:0048046
c60728_g1_i1	GO:0008152	GO:0016491
c60772_g1_i1	GO:0005507	GO:0016491	GO:0055114
c60802_g2_i1	GO:0005515
c60805_g1_i1	GO:0009790
c60828_g1_i1	GO:0004602	GO:0006979	GO:0055114
c60842_g1_i1	GO:0003777	GO:0005524	GO:0007018	GO:0008017
c60888_g1_i2	GO:0015079	GO:0016020	GO:0071805
c60891_g1_i1	GO:0003824	GO:0044237	GO:0050662
c61094_g1_i1	GO:0046983
c61105_g1_i1	GO:0005215	GO:0006810	GO:0016020	GO:0055085
c61146_g1_i1	GO:0005524	GO:0006810	GO:0016021	GO:0016887	GO:0042626	GO:0055085
c61149_g1_i1	GO:0005515
c61188_g1_i1	GO:0000148	GO:0003843	GO:0006075	GO:0016020
c61209_g1_i1	GO:0003677
c61268_g1_i1	GO:0004672	GO:0005515	GO:0005524	GO:0006468
c61307_g1_i1	GO:0004672	GO:0005524	GO:0006468	GO:0048544
c61329_g1_i1	GO:0000166	GO:0046872
c61330_g1_i2	GO:0005524	GO:0019538
c61380_g1_i1	GO:0005515
c61447_g1_i1	GO:0005515
c61519_g1_i1	GO:0005515
c61527_g1_i1	GO:0004672	GO:0005524	GO:0006468
c61623_g1_i1	GO:0003723
c61625_g1_i1	GO:0003677	GO:0003899	GO:0005634	GO:0006351
c61635_g1_i1	GO:0006886	GO:0016192	GO:0030117
c61691_g1_i2	GO:0005515	GO:0043531
c61692_g1_i1	GO:0003677	GO:0003899	GO:0005515	GO:0006351
c61743_g1_i1	GO:0005515
c61770_g1_i1	GO:0016747
c61792_g1_i1	GO:0005525	GO:0007264
c61812_g1_i1	GO:0016021	GO:0055085
c61848_g1_i1	GO:0003824	GO:0005992
c61876_g1_i2	GO:0005515	GO:0007165	GO:0043531
c61891_g1_i1	GO:0005515
c62019_g4_i1	GO:0008152	GO:0016758
c62027_g1_i1	GO:0003676	GO:0005524	GO:0008026
c62029_g1_i1	GO:0004672	GO:0006468
c62034_g1_i1	GO:0005515
c62050_g1_i1	GO:0008381	GO:0016021
c62077_g1_i1	GO:0016021
c62086_g1_i1	GO:0005515	GO:0007165	GO:0043531
c62110_g1_i1	GO:0016021	GO:0022857	GO:0055085
c62130_g1_i1	GO:0005524	GO:0009058
c62134_g1_i1	GO:0009055	GO:0016491	GO:0020037	GO:0030151	GO:0055114
c62178_g1_i1	GO:0004672	GO:0005524	GO:0006468	GO:0007165
c62258_g1_i2	GO:0005515
c62394_g1_i1	GO:0004553	GO:0005975
c62456_g1_i1	GO:0004592	GO:0015940
c62572_g1_i1	GO:0003735	GO:0005622	GO:0005840	GO:0006412
c62590_g1_i1	GO:0005515
c62594_g1_i1	GO:0003824
c62607_g1_i1	GO:0004866
c62627_g1_i1	GO:0003682
c62668_g1_i1	GO:0004428	GO:0005488	GO:0005515	GO:0016773
c62696_g1_i1	GO:0005215	GO:0006810	GO:0016020
c62698_g1_i2	GO:0004843	GO:0006511
c6272_g1_i1	GO:0004672	GO:0005515	GO:0005524	GO:0006468
c62848_g1_i1	GO:0003677	GO:0005634	GO:0006302	GO:0006310
c62888_g1_i1	GO:0003700	GO:0006355	GO:0043565
c62895_g1_i1	GO:0003700	GO:0006355	GO:0043565
c62919_g1_i1	GO:0016491	GO:0016706	GO:0055114
c62924_g1_i1	GO:0003677	GO:0005634
c62927_g1_i1	GO:0004672	GO:0005524	GO:0006468
c62931_g1_i1	GO:0005524	GO:0016020	GO:0016887
c63008_g1_i1	GO:0016757
c63084_g1_i1	GO:0003676
c63147_g1_i2	GO:0005515	GO:0007165
c63160_g1_i1	GO:0016021	GO:0022857	GO:0055085
c63190_g1_i1	GO:0045454
c63264_g1_i1	GO:0003682
c63265_g1_i1	GO:0004797	GO:0005524
c63290_g1_i1	GO:0004185	GO:0006508
c63327_g1_i1	GO:0000166	GO:0046872
c63352_g1_i1	GO:0004553	GO:0005975
c63360_g1_i1	GO:0005525	GO:0015093	GO:0015684	GO:0016021
c63457_g1_i1	GO:0005634
c63479_g1_i1	GO:0000151	GO:0004842	GO:0016567
c63488_g1_i1	GO:0016614	GO:0050660	GO:0055114
c63499_g1_i1	GO:0005737	GO:0006535	GO:0009001
c63505_g1_i1	GO:0004672	GO:0005524	GO:0006468
c63551_g1_i1	GO:0005515	GO:0043531
c63667_g1_i2	GO:0003735	GO:0005622	GO:0005840	GO:0006412
c63710_g1_i1	GO:0005524	GO:0005634	GO:0006355	GO:0016818
c63720_g1_i1	GO:0005515
c63722_g2_i1	GO:0005215	GO:0006810	GO:0016020
c63819_g1_i1	GO:0003677	GO:0003700	GO:0005634	GO:0006355	GO:0046983
c63879_g1_i1	GO:0005515	GO:0016773
c63881_g1_i1	GO:0009055	GO:0015035	GO:0045454
c63883_g1_i1	GO:0005215	GO:0006810	GO:0016020	GO:0030001	GO:0046872
c63885_g1_i1	GO:0019867
c63928_g1_i1	GO:0004560	GO:0005975
c63946_g1_i1	GO:0004672	GO:0005524	GO:0006468
c63952_g1_i1	GO:0015095	GO:0015693	GO:0016020
c63968_g1_i1	GO:0006952	GO:0009607
c63987_g1_i1	GO:0000166	GO:0004812	GO:0005524	GO:0006418
c64004_g3_i1	GO:0005515	GO:0007165	GO:0043531
c64015_g1_i1	GO:0004571	GO:0005509	GO:0016020
c64043_g2_i1	GO:0005515	GO:0043531
c64056_g1_i1	GO:0003676	GO:0003677	GO:0004386	GO:0005524
c64089_g1_i1	GO:0004672	GO:0005524	GO:0006468
c64100_g1_i1	GO:0004499	GO:0005742	GO:0045040	GO:0050660	GO:0050661	GO:0055114
c64136_g1_i1	GO:0004866
c64176_g1_i1	GO:0003700	GO:0006355	GO:0043565
c64197_g1_i1	GO:0015743
c64254_g1_i1	GO:0016021
c64287_g1_i1	GO:0005515	GO:0007165
c64298_g1_i1	GO:0004806	GO:0006629
c64340_g1_i2	GO:0006629	GO:0016788
c64379_g1_i1	GO:0005634	GO:0008270	GO:0017025	GO:0045893
c64390_g1_i2	GO:0003735	GO:0005622	GO:0005840	GO:0006412
c64462_g1_i1	GO:0003700	GO:0006355	GO:0043565
c64463_g1_i1	GO:0046872
c64479_g1_i1	GO:0005515
c64494_g1_i1	GO:0000166	GO:0004812	GO:0004832	GO:0005524	GO:0005737	GO:0006412	GO:0006418	GO:0006438	GO:0009507	GO:0009570	GO:0009793
c64519_g1_i1	GO:0004843	GO:0006511
c64525_g1_i1	GO:0003700	GO:0006355	GO:0043565
c64634_g1_i1	GO:0003676	GO:0004386	GO:0005524	GO:0008026	GO:0016818
c64653_g1_i1	GO:0005515
c64800_g1_i1	GO:0004672	GO:0005515	GO:0005524	GO:0006468
c64808_g1_i1	GO:0016491	GO:0055114
c64815_g1_i1	GO:0045735
c64823_g1_i1	GO:0003676	GO:0008270	GO:0046983
c64855_g2_i1	GO:0003723	GO:0006396	GO:0008168	GO:0008173
c64885_g1_i1	GO:0005524
c64915_g1_i1	GO:0006886	GO:0016192	GO:0030117	GO:0030131
c64955_g1_i1	GO:0005515
c64963_g1_i1	GO:0004190	GO:0006508
c65020_g1_i1	GO:0004672	GO:0005524	GO:0006468	GO:0048544
c65109_g1_i3	GO:0043531
c65156_g1_i1	GO:0000287	GO:0008152	GO:0010333	GO:0016829
c65171_g1_i2	GO:0005524
c65262_g1_i1	GO:0008158	GO:0016020
c65311_g1_i2	GO:0005515
c65353_g2_i1	GO:0003777	GO:0005524	GO:0007018	GO:0008017
c65383_g1_i1	GO:0008759	GO:0009245
c65398_g1_i1	GO:0003723
c65418_g1_i1	GO:0003735	GO:0005840	GO:0006412	GO:0022625	GO:0042254
c65548_g1_i2	GO:0003677	GO:0046983
c65563_g1_i1	GO:0016021	GO:0055085
c65585_g1_i1	GO:0016491	GO:0045454	GO:0050660	GO:0055114
c65586_g1_i1	GO:0046983
c65592_g1_i1	GO:0004553	GO:0005975
c65660_g1_i1	GO:0005507	GO:0016491	GO:0055114
c65678_g1_i1	GO:0005524	GO:0006810	GO:0016021	GO:0016887	GO:0042626	GO:0055085
c65707_g1_i1	GO:0005086	GO:0032012
c65771_g1_i1	GO:0005985
c65829_g1_i1	GO:0004842
c65881_g1_i1	GO:0005506	GO:0016705	GO:0020037	GO:0055114
c65888_g1_i1	GO:0009058	GO:0030170
c65890_g2_i1	GO:0003677	GO:0046983
c65945_g1_i2	GO:0046983
c65994_g1_i2	GO:0000079	GO:0019901
c66026_g1_i1	GO:0005515	GO:0016020
c66051_g1_i1	GO:0015205	GO:0015851	GO:0016020
c66086_g1_i1	GO:0005515
c66132_g1_i1	GO:0004843	GO:0005515	GO:0006511
c66140_g3_i1	GO:0008152	GO:0016758
c66145_g1_i1	GO:0003723	GO:0004652	GO:0005634	GO:0016779	GO:0043631
c66221_g1_i2	GO:0005515
c66281_g1_i1	GO:0008152	GO:0016616	GO:0048037	GO:0051287	GO:0055114
c66294_g1_i2	GO:0030001	GO:0046872
c66295_g1_i2	GO:0004672	GO:0005524	GO:0006468
c66304_g1_i1	GO:0004601	GO:0016491	GO:0050664	GO:0055114
c66371_g1_i1	GO:0005515
c66380_g1_i1	GO:0006855	GO:0015238	GO:0015297	GO:0016020	GO:0055085
c66381_g1_i1	GO:0004553	GO:0004672	GO:0005524	GO:0005975	GO:0006468
c66393_g1_i1	GO:0046872
c66410_g1_i1	GO:0005509	GO:0005783	GO:0006457	GO:0051082
c66436_g1_i1	GO:0000166	GO:0046872
c66469_g1_i1	GO:0003677	GO:0003700	GO:0005634	GO:0006355	GO:0043565
c66559_g2_i1	GO:0009405	GO:0045735
c66570_g1_i1	GO:0003700	GO:0006355	GO:0043565
c66643_g1_i1	GO:0046983
c66645_g1_i1	GO:0016021
c66689_g1_i1	GO:0003700	GO:0006355
c66689_g2_i1	GO:0003700	GO:0006355
c66737_g2_i1	GO:0005525	GO:0006614	GO:0008312	GO:0048500
c66756_g1_i1	GO:0005515
c66767_g1_i1	GO:0003735	GO:0005622	GO:0005840	GO:0006412
c66786_g1_i2	GO:0005506	GO:0016705	GO:0020037	GO:0055114
c66853_g1_i1	GO:0005515	GO:0007165	GO:0043531
c66854_g1_i1	GO:0008270	GO:0016491	GO:0055114
c66880_g1_i3	GO:0003677	GO:0005634	GO:0006355
c66903_g1_i1	GO:0043531
c66939_g1_i1	GO:0016021	GO:0055085
c66965_g1_i1	GO:0005215	GO:0006810	GO:0016020
c66977_g1_i2	GO:0003682
c67012_g1_i1	GO:0008762	GO:0016491	GO:0050660	GO:0055114
c67036_g1_i2	GO:0005515
c67053_g1_i1	GO:0004869
c67062_g1_i1	GO:0003824
c67071_g1_i1	GO:0008270
c67128_g1_i2	GO:0020037
c67132_g1_i2	GO:0016491	GO:0016706	GO:0055114
c67134_g1_i1	GO:0003700	GO:0006355	GO:0043565
c67222_g1_i1	GO:0004672	GO:0005524	GO:0006468
c67281_g1_i1	GO:0005789	GO:0016758
c67351_g2_i1	GO:0004392	GO:0006788	GO:0055114
c67399_g1_i1	GO:0003676	GO:0003723	GO:0003964	GO:0006278	GO:0008270
c67406_g2_i1	GO:0016747
c67409_g1_i1	GO:0005515	GO:0043531
c67432_g1_i2	GO:0003755	GO:0006457
c67467_g5_i1	GO:0005515	GO:0007165	GO:0043531
c67473_g1_i1	GO:0003723
c67483_g1_i1	GO:0006952	GO:0009607
c67536_g1_i1	GO:0005524	GO:0016020	GO:0016887
c67540_g1_i1	GO:0004221	GO:0005515	GO:0006511	GO:0008270
c67559_g1_i1	GO:0004672	GO:0005515	GO:0005524	GO:0006468
c67584_g1_i1	GO:0005515
c67603_g1_i1	GO:0004672	GO:0006468
c67636_g1_i2	GO:0043531
c67651_g1_i1	GO:0003700	GO:0006355
c67714_g1_i1	GO:0004672	GO:0005524	GO:0006468
c67719_g1_i1	GO:0004190	GO:0006508	GO:0006629
c67727_g1_i1	GO:0016020	GO:0016760	GO:0030244
c67742_g1_i1	GO:0046872
c67790_g1_i1	GO:0004806	GO:0006629	GO:0016042
c67793_g2_i1	GO:0005515	GO:0007165	GO:0043531
c67807_g1_i1	GO:0003824	GO:0008152
c67817_g1_i1	GO:0008152	GO:0016491
c67854_g1_i1	GO:0003676	GO:0003677	GO:0005634	GO:0006260	GO:0008270
c67877_g1_i1	GO:0003700	GO:0006355	GO:0043565
c67969_g2_i1	GO:0004553	GO:0005618	GO:0005975	GO:0006073	GO:0016762	GO:0048046
c67979_g1_i1	GO:0005515
c68002_g1_i1	GO:0008152	GO:0016491	GO:0055114
c68004_g1_i1	GO:0003677	GO:0004803	GO:0006313
c68062_g1_i2	GO:0003951	GO:0006741	GO:0008152
c68069_g1_i1	GO:0004252	GO:0006508	GO:0042802	GO:0043086
c68080_g2_i1	GO:0005515
c68133_g1_i2	GO:0000139	GO:0005351	GO:0008643	GO:0016021	GO:0055085
c68165_g1_i1	GO:0005515
c68197_g1_i2	GO:0043531
c68215_g1_i1	GO:0003723	GO:0003735	GO:0005618	GO:0005622	GO:0005840	GO:0006412	GO:0022627
c68218_g1_i1	GO:0005515
c68255_g1_i2	GO:0004672	GO:0006468
c68275_g1_i1	GO:0005543
c68291_g1_i1	GO:0015979	GO:0015995	GO:0016851
c68294_g1_i1	GO:0006629	GO:0016788
c68334_g1_i1	GO:0004252	GO:0006508	GO:0042802	GO:0043086
c68362_g1_i1	GO:0004222	GO:0005524	GO:0006508	GO:0008270	GO:0016021
c68370_g2_i1	GO:0005789	GO:0006506	GO:0008152	GO:0008484	GO:0016740
c68405_g1_i1	GO:0003677	GO:0046983
c68418_g1_i2	GO:0016787
c68422_g1_i1	GO:0003735	GO:0005618	GO:0005773	GO:0005840	GO:0005886	GO:0006412	GO:0009507	GO:0015934	GO:0016020	GO:0022625	GO:0022626	GO:0030528
c68432_g2_i1	GO:0005515	GO:0007165	GO:0043531
c68500_g1_i1	GO:0005515
c68513_g1_i1	GO:0003677	GO:0005634
c68559_g1_i1	GO:0003677	GO:0003700	GO:0005634	GO:0006355	GO:0043565
c68572_g1_i1	GO:0051087
c68584_g1_i1	GO:0004560	GO:0005975
c68586_g2_i1	GO:0046872
c68648_g1_i1	GO:0015095	GO:0015693	GO:0016020
c68674_g1_i1	GO:0000151	GO:0004842	GO:0016567
c68675_g1_i1	GO:0003723	GO:0003735	GO:0006412	GO:0015934
c68699_g1_i1	GO:0045735
c68707_g1_i1	GO:0003700	GO:0006355
c68761_g1_i2	GO:0003755	GO:0006457
c68782_g1_i1	GO:0005634	GO:0006511	GO:0007275
c68785_g1_i1	GO:0005515
c68804_g1_i1	GO:0046983
c68868_g1_i1	GO:0008152	GO:0016758	GO:0030554
c68869_g1_i1	GO:0003677	GO:0006355
c68898_g1_i1	GO:0005634	GO:0006281
c68945_g2_i1	GO:0003924	GO:0005525
c68976_g2_i1	GO:0016491	GO:0016706	GO:0055114
c69003_g1_i2	GO:0003700	GO:0006355	GO:0043565
c69006_g1_i1	GO:0004185	GO:0006508
c69007_g1_i1	GO:0004640	GO:0006568
c69051_g1_i1	GO:0005515
c69077_g1_i1	GO:0009055	GO:0015035	GO:0035556	GO:0045454
c69091_g1_i1	GO:0016491	GO:0016706	GO:0055114
c69099_g1_i1	GO:0004843	GO:0006511
c69125_g1_i1	GO:0005515
c69126_g2_i1	GO:0006629	GO:0016788
c69126_g3_i1	GO:0006629	GO:0016788
c69140_g1_i1	GO:0004672	GO:0005515	GO:0005524	GO:0006468
c69184_g2_i1	GO:0005215	GO:0006810	GO:0016020
c69190_g1_i1	GO:0005515
c69198_g1_i1	GO:0005215	GO:0006810	GO:0016020
c69310_g1_i1	GO:0003735	GO:0005618	GO:0005622	GO:0005730	GO:0005840	GO:0005886	GO:0006412	GO:0016020	GO:0022626	GO:0022627
c69319_g1_i1	GO:0004315	GO:0006633	GO:0008610	GO:0009058	GO:0016020	GO:0016746	GO:0016747
c69328_g1_i1	GO:0005515
c69339_g1_i1	GO:0016020	GO:0016760	GO:0030244
c69377_g1_i1	GO:0006952	GO:0009607
c69466_g1_i1	GO:0005515
c69474_g1_i8	GO:0005515	GO:0007165	GO:0043531
c69504_g1_i1	GO:0016021
c69511_g1_i1	GO:0004637	GO:0009113
c69515_g1_i1	GO:0003676	GO:0004519	GO:0006308
c69529_g1_i1	GO:0005524	GO:0019538
c69541_g1_i1	GO:0016491	GO:0016706	GO:0055114
c69598_g1_i1	GO:0000166	GO:0030001	GO:0046872
c69734_g1_i1	GO:0005856	GO:0030833
c6976_g1_i1	GO:0045735
c69852_g1_i1	GO:0016021	GO:0051205
c69857_g1_i2	GO:0009405	GO:0045735
c69861_g1_i1	GO:0006855	GO:0015238	GO:0015297	GO:0016020	GO:0055085
c69872_g1_i2	GO:0004788	GO:0005524	GO:0009229
c69915_g1_i1	GO:0004601	GO:0006979	GO:0020037	GO:0055114
c69928_g1_i1	GO:0016491	GO:0016706	GO:0055114
c69955_g1_i1	GO:0003677	GO:0003700	GO:0005634	GO:0006355	GO:0043565
c70007_g2_i1	GO:0043531
c70028_g1_i1	GO:0003677	GO:0006355
c70038_g2_i1	GO:0030410	GO:0030418
c70043_g1_i2	GO:0006952	GO:0009607
c70067_g1_i1	GO:0008483	GO:0030170
c70068_g1_i1	GO:0000151	GO:0004842	GO:0005515	GO:0016567
c70071_g1_i1	GO:0016791
c70098_g1_i2	GO:0006457	GO:0016272	GO:0051082
c70110_g1_i1	GO:0004601	GO:0006979	GO:0020037	GO:0055114
c70138_g1_i1	GO:0055085
c70142_g1_i2	GO:0005515
c70144_g1_i1	GO:0000166	GO:0046872
c70153_g1_i1	GO:0004601	GO:0006979	GO:0020037	GO:0055114
c70153_g1_i3	GO:0004601	GO:0006979	GO:0020037	GO:0055114
c70156_g1_i1	GO:0006486	GO:0008378	GO:0016020	GO:0030246
c70181_g1_i1	GO:0005515
c70193_g1_i2	GO:0003824
c70213_g1_i2	GO:0004553	GO:0005618	GO:0005975	GO:0006073	GO:0016762	GO:0048046
c70240_g1_i1	GO:0005622	GO:0008270
c70255_g1_i1	GO:0005507	GO:0009055
c70260_g1_i1	GO:0046872
c70270_g1_i1	GO:0030001	GO:0046872
c70368_g1_i1	GO:0004222	GO:0005524	GO:0006508	GO:0008270	GO:0016021
c70407_g1_i2	GO:0003700	GO:0005515	GO:0006355	GO:0043565
c70411_g1_i1	GO:0003700	GO:0006355	GO:0043565
c70424_g1_i1	GO:0005524
c70444_g1_i1	GO:0004672	GO:0006468
c70465_g1_i2	GO:0006629	GO:0016788
c70490_g1_i3	GO:0046983
c70502_g1_i1	GO:0005215	GO:0006810	GO:0016020
c70540_g1_i1	GO:0009507	GO:0009523	GO:0009535	GO:0009579	GO:0009769	GO:0009772	GO:0010287	GO:0016020	GO:0019684	GO:0030077	GO:0045156	GO:0045157
c70558_g1_i1	GO:0030163
c70569_g1_i1	GO:0008168
c70588_g2_i1	GO:0000155	GO:0000156	GO:0000160	GO:0005524	GO:0006355	GO:0007165	GO:0016020
c70594_g1_i1	GO:0008152	GO:0016746
c70630_g1_i3	GO:0004672	GO:0005524	GO:0006468
c70655_g1_i1	GO:0004672	GO:0005524	GO:0006468	GO:0016998
c70678_g1_i2	GO:0003677	GO:0003910	GO:0005524	GO:0006281	GO:0006310
c70688_g1_i3	GO:0004672	GO:0005524	GO:0006468
c70691_g1_i1	GO:0004672	GO:0006468	GO:0048544
c70704_g1_i1	GO:0003676	GO:0003677	GO:0004386	GO:0005515	GO:0005524
c70724_g1_i3	GO:0003676
c70732_g1_i2	GO:0003700	GO:0006355	GO:0043565
c70745_g1_i1	GO:0046872
c70778_g1_i1	GO:0016491	GO:0016706	GO:0055114
c70843_g1_i1	GO:0003993
c70868_g1_i1	GO:0004806	GO:0006629
c70874_g1_i1	GO:0004672	GO:0005524	GO:0006468
c70903_g1_i1	GO:0004601	GO:0006979	GO:0020037	GO:0055114
c70915_g1_i1	GO:0004379
c70934_g1_i1	GO:0016491	GO:0016706	GO:0055114
c70935_g1_i1	GO:0005515	GO:0043531
c70963_g1_i2	GO:0016020
c70963_g2_i2	GO:0016020
c70973_g1_i1	GO:0006629	GO:0016788
c70980_g2_i2	GO:0005634
c70994_g2_i1	GO:0004601	GO:0006979	GO:0020037	GO:0055114
c70994_g3_i1	GO:0004601	GO:0006979	GO:0020037	GO:0055114
c71058_g2_i1	GO:0008152	GO:0016758
c71066_g2_i1	GO:0005515
c71089_g1_i1	GO:0005515
c71108_g1_i1	GO:0016787
c71124_g1_i1	GO:0016491	GO:0050660	GO:0055114
c71209_g1_i1	GO:0005515
c71215_g1_i1	GO:0016747
c71238_g1_i1	GO:0005515
c71248_g1_i2	GO:0005515
c71302_g1_i1	GO:0005524	GO:0006355	GO:0008134	GO:0016887
c71355_g1_i1	GO:0005515
c71385_g2_i1	GO:0004601	GO:0006979	GO:0020037	GO:0055114
c71416_g2_i1	GO:0008171	GO:0046983
c71438_g2_i1	GO:0005515	GO:0043531
c71444_g1_i1	GO:0015995	GO:0046406
c71485_g1_i1	GO:0003700	GO:0006355	GO:0043565
c71491_g1_i1	GO:0003674	GO:0005829	GO:0010038	GO:0010102	GO:0010249	GO:0048364
c71541_g2_i1	GO:0005515
c71566_g1_i1	GO:0000166	GO:0046872
c71579_g3_i1	GO:0046373	GO:0046556
c71588_g1_i1	GO:0016020	GO:0030001	GO:0046873	GO:0055085
c71708_g1_i1	GO:0009405	GO:0045735
c71749_g1_i1	GO:0016787
c71788_g1_i1	GO:0003677	GO:0006355
c71807_g2_i1	GO:0004672	GO:0006468
c71816_g2_i2	GO:0043531
c71818_g1_i1	GO:0043531
c71822_g1_i3	GO:0004553	GO:0005975
c71822_g1_i4	GO:0004553	GO:0005975
c71822_g2_i1	GO:0004553	GO:0005975
c71835_g1_i1	GO:0005515
c71839_g1_i3	GO:0031047
c71840_g1_i3	GO:0046872
c71870_g1_i2	GO:0005524
c7187_g1_i1	GO:0003777	GO:0005524	GO:0007018	GO:0008017
c71903_g1_i1	GO:0009055	GO:0016491	GO:0046872	GO:0051536	GO:0055114
c71927_g2_i1	GO:0016747
c71937_g1_i1	GO:0004672	GO:0005524	GO:0006468
c71952_g1_i1	GO:0004672	GO:0005515	GO:0005524	GO:0006468
c71977_g1_i1	GO:0003824
c71998_g1_i2	GO:0007010	GO:0008017
c72014_g1_i1	GO:0005515
c72016_g2_i3	GO:0005515	GO:0043531
c72022_g1_i1	GO:0004672	GO:0005524	GO:0006468
c72022_g1_i3	GO:0004672	GO:0005524	GO:0006468
c72032_g2_i1	GO:0005515
c72081_g1_i2	GO:0006508	GO:0008234
c72085_g1_i3	GO:0003677	GO:0006355
c72088_g2_i1	GO:0005622	GO:0006886
c72094_g1_i1	GO:0005515
c72108_g1_i1	GO:0003677	GO:0006355
c72125_g1_i1	GO:0004197	GO:0005515	GO:0005524	GO:0005694	GO:0006508	GO:0051276
c72150_g1_i3	GO:0030001	GO:0046872
c72175_g2_i3	GO:0005515
c72257_g1_i1	GO:0016491	GO:0055114
c72275_g1_i2	GO:0003682
c72288_g1_i1	GO:0003682
c72290_g1_i1	GO:0003700	GO:0006355	GO:0043565
c72304_g1_i1	GO:0004672	GO:0005524	GO:0006468
c72322_g2_i1	GO:0016798
c72353_g1_i1	GO:0005515
c72376_g1_i1	GO:0006541	GO:0016787
c72428_g1_i1	GO:0006672	GO:0016021	GO:0016811
c72429_g1_i1	GO:0004843	GO:0006511
c72435_g3_i1	GO:0008375	GO:0016020
c72471_g1_i3	GO:0005515	GO:0007165	GO:0043531
c72477_g1_i1	GO:0005515	GO:0051087
c72496_g1_i1	GO:0003824	GO:0008152
c72565_g1_i1	GO:0008152	GO:0016787
c72604_g1_i2	GO:0005515
c72607_g1_i3	GO:0004672	GO:0005524	GO:0006468
c72612_g1_i1	GO:0004672	GO:0005515	GO:0006468
c72625_g1_i1	GO:0006364	GO:0032040
c72694_g1_i4	GO:0005515
c72721_g1_i1	GO:0004672	GO:0005524	GO:0006468
c72737_g1_i2	GO:0005506	GO:0016705	GO:0020037	GO:0055114
c72751_g2_i5	GO:0005515	GO:0007165
c72799_g1_i1	GO:0005515
c72834_g1_i1	GO:0003677	GO:0006355
c72836_g1_i2	GO:0016491	GO:0016706	GO:0055114
c72842_g3_i3	GO:0005515	GO:0007165	GO:0043531
c72883_g2_i1	GO:0016491	GO:0016706	GO:0055114
c72883_g3_i2	GO:0016491	GO:0016706	GO:0055114
c72896_g1_i1	GO:0030246
c72932_g1_i1	GO:0004672	GO:0005524	GO:0006468	GO:0007165
c72946_g1_i1	GO:0030246
c72952_g1_i1	GO:0005634	GO:0006355
c73031_g1_i2	GO:0005515
c73048_g1_i2	GO:0003824
c73059_g1_i2	GO:0005509
c73061_g3_i1	GO:0005515
c73108_g1_i4	GO:0005515
c73116_g1_i3	GO:0008080
c73150_g1_i1	GO:0006725	GO:0008198	GO:0016491
c73165_g1_i1	GO:0004190	GO:0006508
c73170_g1_i1	GO:0043531
c73187_g1_i1	GO:0005506	GO:0016705	GO:0020037	GO:0055114
c73204_g1_i1	GO:0008152	GO:0016491
c73227_g1_i1	GO:0005506	GO:0016705	GO:0020037	GO:0055114
c73269_g1_i1	GO:0016020	GO:0030001	GO:0046873	GO:0055085
c73270_g1_i1	GO:0003824	GO:0008152
c73284_g1_i1	GO:0046983
c73296_g1_i1	GO:0005515	GO:0006457
c73337_g1_i1	GO:0030170
c73358_g2_i1	GO:0008146
c73361_g1_i1	GO:0006812	GO:0015299	GO:0016021	GO:0055085
c73381_g1_i1	GO:0003700	GO:0006355
c73382_g1_i1	GO:0000151	GO:0004842	GO:0005515	GO:0016567
c73388_g1_i3	GO:0003723	GO:0003746	GO:0005515	GO:0005622	GO:0006414
c73461_g2_i1	GO:0003777	GO:0005515	GO:0005524	GO:0007018	GO:0008017
c73483_g1_i1	GO:0003682
c73497_g1_i1	GO:0016491	GO:0016706	GO:0055114
c73543_g1_i1	GO:0016787
c73545_g1_i1	GO:0047800	GO:0055114
c73606_g1_i1	GO:0006950	GO:0008270
c73626_g2_i2	GO:0017009
c73653_g1_i1	GO:0005524	GO:0008033
c73681_g1_i2	GO:0005515	GO:0007165	GO:0043531
c73701_g1_i1	GO:0005524	GO:0006810	GO:0016021	GO:0016887	GO:0042626	GO:0055085
c73719_g1_i1	GO:0006511
c73807_g2_i1	GO:0005515
c73815_g3_i1	GO:0008152	GO:0016491
c73828_g1_i2	GO:0003924	GO:0005525	GO:0006184	GO:0043234	GO:0051258
c73835_g2_i2	GO:0005509	GO:0009523	GO:0009654	GO:0015979	GO:0019898
c73845_g2_i1	GO:0005215	GO:0006810	GO:0016020
c73864_g1_i2	GO:0004672	GO:0004674	GO:0005524	GO:0006468	GO:0006499	GO:0009507	GO:0016301
c73873_g4_i1	GO:0043531
c73889_g1_i1	GO:0043531
c73890_g1_i1	GO:0003824	GO:0044237	GO:0050662
c73892_g1_i2	GO:0008270
c73900_g1_i1	GO:0003824
c73977_g2_i1	GO:0003682
c73979_g1_i2	GO:0008270	GO:0046872
c73980_g1_i1	GO:0005524	GO:0006810	GO:0016021	GO:0016887	GO:0042626	GO:0055085
c74010_g1_i2	GO:0003682
c74031_g1_i1	GO:0006812	GO:0008324	GO:0016021	GO:0055085
c74034_g3_i1	GO:0043531
c74040_g1_i1	GO:0005509
c74066_g1_i2	GO:0003677	GO:0003700	GO:0005634	GO:0006355	GO:0046983
c74086_g1_i1	GO:0006950	GO:0009415
c74086_g1_i3	GO:0006950	GO:0009415
c74086_g1_i5	GO:0006950	GO:0009415
c74086_g1_i6	GO:0006950	GO:0009415
c74117_g1_i3	GO:0006520	GO:0016597	GO:0016743
c74154_g1_i1	GO:0030554
c74198_g1_i1	GO:0004185	GO:0006508
c74234_g1_i1	GO:0009236	GO:0016829	GO:0046872
c74249_g1_i1	GO:0004672	GO:0005524	GO:0006468
c74254_g2_i2	GO:0003700	GO:0006355
c74290_g1_i1	GO:0008152	GO:0016624
c74360_g1_i1	GO:0005525	GO:0005622	GO:0007264
c74361_g2_i1	GO:0046983
c74382_g1_i1	GO:0005524	GO:0016020	GO:0016887
c74422_g1_i1	GO:0005515	GO:0043531
c74422_g1_i3	GO:0005515	GO:0043531
c74422_g1_i4	GO:0005515	GO:0043531
c74430_g2_i1	GO:0004866
c74508_g3_i4	GO:0016491	GO:0055114
c74521_g1_i1	GO:0000160	GO:0004871
c74535_g1_i1	GO:0005515	GO:0016702	GO:0046872	GO:0055114
c74536_g1_i3	GO:0006506	GO:0009058
c74595_g1_i1	GO:0016791
c74647_g1_i1	GO:0001522	GO:0003723	GO:0009451	GO:0009982
c74651_g1_i1	GO:0005515	GO:0006457
c74659_g1_i1	GO:0006621	GO:0016021	GO:0046923
c74662_g1_i1	GO:0005515	GO:0043531
c74722_g1_i1	GO:0003677	GO:0006355
c74741_g1_i1	GO:0004553	GO:0005975
c74746_g1_i3	GO:0016491	GO:0045454	GO:0050660	GO:0055114
c74749_g1_i1	GO:0010181	GO:0016491	GO:0055114
c74802_g1_i3	GO:0006457
c74807_g1_i1	GO:0005515
c74822_g1_i1	GO:0005524	GO:0006457	GO:0006950	GO:0051082
c74845_g1_i4	GO:0005515
c74871_g1_i2	GO:0043531
c74871_g1_i4	GO:0043531
c74886_g1_i1	GO:0006508	GO:0008234
c74897_g1_i2	GO:0004568	GO:0006032	GO:0008061	GO:0016998
c74933_g1_i1	GO:0005975	GO:0008184
c74937_g1_i1	GO:0003676
c74950_g1_i1	GO:0003700	GO:0006355	GO:0043565
c74982_g1_i2	GO:0003723	GO:0016787	GO:0030145
c75005_g1_i1	GO:0004553	GO:0005975
c75030_g1_i1	GO:0005515
c75046_g1_i2	GO:0004672	GO:0005524	GO:0006468
c75069_g1_i1	GO:0004659	GO:0016021
c75136_g1_i2	GO:0004725	GO:0006470
c75158_g1_i2	GO:0003824	GO:0004556	GO:0005509	GO:0005576	GO:0005975	GO:0005980	GO:0043169
c75184_g2_i1	GO:0005515
c75225_g1_i2	GO:0005975	GO:0042132	GO:0042578
c75241_g1_i1	GO:0005506	GO:0016705	GO:0020037	GO:0055114
c75247_g1_i1	GO:0004222	GO:0005524	GO:0006508	GO:0008270	GO:0016021
c75261_g1_i2	GO:0003682
c75282_g1_i1	GO:0004672	GO:0005524	GO:0006468	GO:0007165
c75311_g2_i1	GO:0008152	GO:0016758
c75334_g1_i1	GO:0004129	GO:0005506	GO:0005751	GO:0009055	GO:0009060	GO:0016021	GO:0020037	GO:0022904	GO:0055114
c75347_g2_i1	GO:0004222	GO:0006508	GO:0008270	GO:0031012
c75350_g2_i5	GO:0004672	GO:0005524	GO:0006468
c7541_g1_i1	GO:0003777	GO:0005524	GO:0007018	GO:0008017
c75445_g1_i1	GO:0008152	GO:0008168
c75446_g1_i1	GO:0000015	GO:0000287	GO:0004634	GO:0006096
c75452_g1_i2	GO:0003677	GO:0003700	GO:0005634	GO:0006355	GO:0043565
c75465_g2_i1	GO:0004672	GO:0005515	GO:0005524	GO:0006468	GO:0046872
c75479_g1_i5	GO:0005215	GO:0006810	GO:0016020	GO:0055085
c75489_g1_i1	GO:0005515	GO:0005634	GO:0008270	GO:0018024	GO:0034968	GO:0042393
c75507_g1_i3	GO:0000287	GO:0008152	GO:0010333	GO:0016829
c75508_g1_i1	GO:0003677	GO:0006355
c75509_g2_i1	GO:0003677	GO:0005634	GO:0006355
c75516_g1_i3	GO:0043531
c75516_g1_i4	GO:0043531
c75529_g1_i1	GO:0005215	GO:0006810	GO:0016020
c75543_g1_i2	GO:0003676	GO:0004523
c75578_g1_i1	GO:0005515
c75619_g1_i1	GO:0009058
c75630_g1_i1	GO:0009103
c75666_g1_i1	GO:0004672	GO:0005515	GO:0005524	GO:0006468
c75671_g1_i1	GO:0004190	GO:0006508	GO:0006629
c75722_g1_i1	GO:0004190	GO:0006508
c75725_g1_i1	GO:0000166	GO:0046872
c75758_g1_i1	GO:0004672	GO:0005515	GO:0005524	GO:0006468
c75765_g1_i1	GO:0016209	GO:0016491	GO:0047134	GO:0055114
c75796_g1_i1	GO:0004601	GO:0006979	GO:0020037	GO:0055114
c75801_g1_i2	GO:0003735	GO:0005840	GO:0006412
c75822_g2_i2	GO:0016021
c75867_g1_i2	GO:0043531
c75883_g1_i1	GO:0006886	GO:0016192
c75886_g1_i4	GO:0005515
c75889_g1_i1	GO:0000166	GO:0004812	GO:0004827	GO:0005524	GO:0005737	GO:0006418	GO:0006433
c75904_g1_i1	GO:0005524	GO:0005975	GO:0016773
c75957_g1_i1	GO:0001104	GO:0006357	GO:0016592
c75957_g2_i1	GO:0001104	GO:0006357	GO:0016592
c76020_g1_i1	GO:0003700	GO:0006355	GO:0043565
c76060_g1_i2	GO:0016021	GO:0055085
c76078_g2_i2	GO:0016021	GO:0022857	GO:0055085
c76080_g1_i1	GO:0006629	GO:0008374
c76153_g2_i2	GO:0003676	GO:0004386	GO:0005524	GO:0008026
c76184_g1_i1	GO:0003676	GO:0004386	GO:0005524	GO:0008026
c76204_g1_i1	GO:0016021
c76259_g1_i1	GO:0008158	GO:0016020
c76286_g1_i4	GO:0043531
c76461_g1_i2	GO:0006629	GO:0016788
c76488_g2_i2	GO:0005515	GO:0007165	GO:0043531
c76507_g1_i2	GO:0005515
c76507_g3_i1	GO:0005515
c76519_g1_i3	GO:0005515
c76519_g2_i1	GO:0005515
c76545_g2_i1	GO:0003725
c76600_g1_i1	GO:0003676	GO:0004386	GO:0005524	GO:0008026
c76627_g1_i1	GO:0003676	GO:0003723	GO:0004386	GO:0004525	GO:0005515	GO:0005524	GO:0006396	GO:0008026	GO:0016891
c76630_g4_i1	GO:0006629
c76668_g1_i3	GO:0006457
c76677_g1_i2	GO:0005515
c76698_g1_i1	GO:0005515
c76713_g1_i1	GO:0004650	GO:0005975
c76810_g1_i1	GO:0006508	GO:0008234
c76811_g1_i1	GO:0005215	GO:0006810	GO:0016020
c76866_g1_i1	GO:0004222	GO:0005524	GO:0006508
c76899_g1_i1	GO:0009058	GO:0016742
c76938_g2_i1	GO:0005515
c76948_g2_i1	GO:0003682
c76972_g1_i4	GO:0000156	GO:0000160	GO:0005515	GO:0006355
c77005_g1_i1	GO:0046983
c77018_g2_i1	GO:0005515
c77092_g1_i4	GO:0003824	GO:0051536
c77099_g1_i1	GO:0003682
c77104_g1_i2	GO:0003682
c77114_g2_i1	GO:0004672	GO:0005524	GO:0006468
c77134_g1_i5	GO:0005524	GO:0016301
c77177_g1_i1	GO:0004553	GO:0005975
c77194_g2_i1	GO:0003682
c77207_g1_i1	GO:0009058	GO:0016844
c77217_g1_i3	GO:0004672	GO:0005515	GO:0005524	GO:0006468
c77245_g1_i2	GO:0004222
c77303_g1_i2	GO:0003677	GO:0005634
c77316_g2_i1	GO:0005515
c77325_g1_i1	GO:0003677	GO:0008270
c77339_g2_i1	GO:0004601	GO:0006979	GO:0020037	GO:0055114
c77355_g1_i1	GO:0005506	GO:0016705	GO:0020037	GO:0055114
c77391_g5_i1	GO:0005515
c77407_g1_i1	GO:0004553	GO:0005975
c77498_g1_i5	GO:0005515	GO:0007165
c77509_g1_i1	GO:0006855	GO:0015238	GO:0015297	GO:0016020	GO:0055085
c77509_g2_i1	GO:0006855	GO:0015238	GO:0015297	GO:0016020	GO:0055085
c77513_g1_i2	GO:0016787
c77513_g1_i5	GO:0004672	GO:0005524	GO:0006468
c77558_g1_i1	GO:0005515
c77573_g1_i2	GO:0005506	GO:0016226	GO:0051536
c77574_g1_i2	GO:0043531
c77596_g1_i3	GO:0004553	GO:0005975
c77597_g3_i1	GO:0004553	GO:0005975
c77609_g5_i2	GO:0005515
c77616_g1_i1	GO:0009058	GO:0030170
c77622_g1_i2	GO:0016811
c77645_g1_i3	GO:0004672	GO:0005524	GO:0006468
c77647_g1_i1	GO:0009522	GO:0009579	GO:0015979	GO:0016021
c77677_g2_i1	GO:0005506	GO:0016705	GO:0020037	GO:0055114
c77690_g2_i4	GO:0000166	GO:0030001	GO:0046872
c77716_g1_i2	GO:0003735	GO:0005840	GO:0006412
c77741_g1_i1	GO:0005515	GO:0016021	GO:0016192
c77749_g2_i1	GO:0030246
c77767_g1_i4	GO:0008152	GO:0016787
c77767_g1_i5	GO:0008152	GO:0016787
c77786_g1_i2	GO:0003735	GO:0005622	GO:0005840	GO:0006412
c77792_g1_i1	GO:0005524
c77816_g3_i1	GO:0016614	GO:0050660	GO:0055114
c77832_g3_i1	GO:0005506	GO:0016705	GO:0020037	GO:0055114
c77865_g1_i1	GO:0009058	GO:0016779
c77865_g1_i2	GO:0009058	GO:0016779
c77876_g1_i2	GO:0008152
c77884_g1_i1	GO:0016020
c77885_g1_i2	GO:0006486	GO:0008378	GO:0016020
c77889_g1_i1	GO:0030170
c77922_g1_i2	GO:0000439	GO:0006289	GO:0006355
c77924_g1_i1	GO:0005515	GO:0043531
c77940_g2_i1	GO:0016491	GO:0016706	GO:0055114
c78000_g1_i1	GO:0005515
c78039_g1_i1	GO:0004066	GO:0006529
c78042_g1_i1	GO:0004672	GO:0005524	GO:0006468
c78077_g2_i1	GO:0016021	GO:0022857	GO:0055085
c78078_g3_i1	GO:0003677	GO:0003700	GO:0006355
c78097_g1_i1	GO:0003700	GO:0006355	GO:0043565
c78100_g1_i1	GO:0004252	GO:0005618	GO:0006508	GO:0016020	GO:0042802	GO:0043086
c78132_g1_i1	GO:0004197	GO:0006508
c78138_g1_i1	GO:0003677	GO:0005515	GO:0005634
c78138_g2_i1	GO:0003677	GO:0005515	GO:0005634
c78138_g2_i2	GO:0003677	GO:0005515	GO:0005634
c78149_g1_i2	GO:0004748	GO:0005524	GO:0006260	GO:0055114
c7816_g1_i1	GO:0003677	GO:0006355
c78174_g1_i4	GO:0008152	GO:0016491
c78180_g1_i1	GO:0009058	GO:0030170
c78214_g1_i1	GO:0008483	GO:0030170
c78309_g2_i1	GO:0003676	GO:0004386	GO:0005524	GO:0008026
c78310_g1_i1	GO:0009058
c78353_g2_i1	GO:0016491	GO:0016706	GO:0055114
c78358_g1_i6	GO:0005515
c78361_g1_i1	GO:0005515
c78368_g4_i2	GO:0004252	GO:0006508	GO:0042802	GO:0043086
c78371_g2_i1	GO:0005524
c78406_g1_i5	GO:0004650	GO:0005975
c78406_g1_i8	GO:0004650	GO:0005975
c78414_g1_i1	GO:0004650	GO:0005975
c78434_g1_i1	GO:0005515	GO:0043531
c78473_g1_i1	GO:0004418	GO:0033014
c78505_g1_i4	GO:0003700	GO:0006355
c78525_g2_i1	GO:0004672	GO:0004674	GO:0004683	GO:0005509	GO:0005524	GO:0005886	GO:0006468	GO:0006499	GO:0016301
c78573_g1_i1	GO:0046854
c78592_g3_i1	GO:0000287	GO:0008152	GO:0010333	GO:0016829
c78614_g1_i1	GO:0005634	GO:0006334
c78671_g1_i1	GO:0005975	GO:0016857
c78714_g1_i2	GO:0046983
c78833_g1_i1	GO:0016491	GO:0055114
c78845_g2_i2	GO:0004185	GO:0006508
c78899_g1_i1	GO:0004672	GO:0004674	GO:0006468	GO:0048544
c78900_g1_i1	GO:0004672	GO:0006468
c78932_g2_i1	GO:0030554
c78939_g1_i2	GO:0016787
c78946_g4_i2	GO:0004672	GO:0006468
c78953_g1_i1	GO:0003830	GO:0006487	GO:0016020
c78970_g1_i3	GO:0016757
c78987_g1_i1	GO:0008152	GO:0016758
c78994_g3_i2	GO:0003712	GO:0004402	GO:0005634	GO:0006355	GO:0008270
c7899_g1_i1	GO:0016846
c79002_g1_i1	GO:0003677	GO:0005634	GO:0006260
c79002_g1_i3	GO:0005515
c79033_g2_i1	GO:0004672	GO:0006468
c79132_g1_i1	GO:0003995	GO:0008152	GO:0016627	GO:0050660	GO:0055114
c79143_g2_i1	GO:0004499	GO:0050660	GO:0050661	GO:0055114
c79200_g2_i1	GO:0004672	GO:0005524	GO:0006468
c79237_g1_i2	GO:0016757
c79271_g1_i1	GO:0005215	GO:0006814	GO:0016020	GO:0055085
c79323_g1_i1	GO:0004806	GO:0006629
c79330_g1_i1	GO:0004601	GO:0006979	GO:0020037	GO:0055114
c79330_g2_i1	GO:0004601	GO:0006979	GO:0020037	GO:0055114
c79330_g2_i4	GO:0004601	GO:0006979	GO:0020037	GO:0055114
c79350_g1_i2	GO:0005506	GO:0009055	GO:0016705	GO:0020037	GO:0055114
c79379_g1_i2	GO:0003677	GO:0006355
c79379_g4_i1	GO:0003677	GO:0006355
c79385_g2_i1	GO:0005524	GO:0006457	GO:0006950	GO:0051082
c79391_g1_i2	GO:0005515
c79410_g3_i1	GO:0005515
c79421_g1_i3	GO:0005515
c79426_g1_i1	GO:0016747
c79428_g1_i3	GO:0006897	GO:0016020
c79443_g1_i1	GO:0016021	GO:0022857	GO:0055085
c79443_g2_i1	GO:0016021	GO:0022857	GO:0055085
c79473_g2_i1	GO:0005634	GO:0005737
c79541_g2_i1	GO:0004672	GO:0005524	GO:0006468	GO:0048544
c79547_g1_i1	GO:0004842	GO:0005515
c79592_g1_i2	GO:0003700	GO:0006355
c79592_g1_i5	GO:0003700	GO:0006355
c79636_g1_i4	GO:0003677	GO:0003899	GO:0005515	GO:0006351
c79640_g1_i3	GO:0003677	GO:0005515	GO:0005634
c79643_g1_i2	GO:0005507	GO:0016491	GO:0055114
c79672_g4_i1	GO:0004176	GO:0006508
c79711_g1_i1	GO:0004672	GO:0005524	GO:0006468
c79746_g1_i1	GO:0008152	GO:0016491	GO:0055114
c79746_g1_i2	GO:0008152	GO:0016491	GO:0055114
c79747_g1_i1	GO:0008152	GO:0016758
c79762_g1_i1	GO:0003924	GO:0005525
c79768_g1_i4	GO:0005515
c79832_g1_i2	GO:0003872	GO:0005945	GO:0006096
c79898_g1_i1	GO:0005515	GO:0007165	GO:0043531
c79926_g2_i1	GO:0005524	GO:0006298	GO:0030983
c79943_g1_i6	GO:0003677	GO:0003899	GO:0006351
c79960_g2_i1	GO:0015743
c79982_g1_i2	GO:0005515
c79990_g1_i2	GO:0010181	GO:0016491	GO:0055114
c79997_g1_i1	GO:0004672	GO:0006468
c80025_g3_i1	GO:0003677	GO:0005524	GO:0006260
c80075_g1_i1	GO:0008762	GO:0016491	GO:0050660	GO:0055114
c80087_g2_i1	GO:0003824	GO:0044237	GO:0050662
c80112_g2_i1	GO:0006810	GO:0016020	GO:0055085
c80132_g2_i3	GO:0003924	GO:0005525
c80132_g3_i1	GO:0003746	GO:0003924	GO:0005516	GO:0005525	GO:0005634	GO:0005737	GO:0005739	GO:0005773	GO:0005886	GO:0006414
c80149_g1_i1	GO:0005506	GO:0016705	GO:0020037	GO:0055114
c80171_g1_i2	GO:0004664	GO:0008152	GO:0009094	GO:0016597
c80182_g1_i2	GO:0016787
c80207_g1_i2	GO:0005200	GO:0005739	GO:0005856	GO:0005886	GO:0010583	GO:0030036
c80207_g1_i3	GO:0005200	GO:0005739	GO:0005856	GO:0005886	GO:0010583	GO:0030036
c80207_g3_i1	GO:0005200	GO:0005739	GO:0005856	GO:0005886	GO:0010583	GO:0030036
c80251_g1_i1	GO:0045735
c80281_g1_i2	GO:0004672	GO:0005524	GO:0006468
c80372_g1_i2	GO:0016021	GO:0022857	GO:0055085
c80378_g1_i2	GO:0003700	GO:0006355
c80383_g1_i1	GO:0003677	GO:0005634	GO:0006355	GO:0009725
c80391_g1_i1	GO:0005515	GO:0043531
c80392_g1_i1	GO:0010277	GO:0016491	GO:0051537	GO:0055114
c80419_g1_i1	GO:0005515	GO:0008270
c80426_g1_i1	GO:0004672	GO:0005515	GO:0006468
c80430_g1_i1	GO:0005618	GO:0030599	GO:0042545
c80508_g1_i1	GO:0003824	GO:0008152
c80513_g1_i1	GO:0008152	GO:0016758
c80524_g1_i2	GO:0003723
c80527_g3_i1	GO:0018580	GO:0055114
c80531_g1_i4	GO:0004672	GO:0005515	GO:0006468
c80544_g3_i1	GO:0005524	GO:0019538
c80602_g1_i4	GO:0003676
c80609_g1_i1	GO:0016787
c80610_g1_i1	GO:0005515
c80610_g1_i3	GO:0005515
c80619_g1_i1	GO:0004650	GO:0005975
c80619_g1_i2	GO:0004650	GO:0005975
c80619_g1_i4	GO:0004650	GO:0005975
c80640_g2_i1	GO:0008152	GO:0008168
c80665_g3_i2	GO:0005515	GO:0007165	GO:0043531
c80672_g1_i1	GO:0008430
c80724_g2_i2	GO:0005507	GO:0006855	GO:0009055	GO:0015238	GO:0015297	GO:0016020	GO:0055085
c80750_g1_i1	GO:0008152	GO:0016747
c80776_g1_i1	GO:0003677	GO:0003899	GO:0005634	GO:0006351
c80777_g1_i1	GO:0005515	GO:0008270
c80783_g1_i4	GO:0016757
c80790_g1_i2	GO:0003700	GO:0005667	GO:0006355
c80820_g2_i1	GO:0005515
c80821_g1_i2	GO:0004733	GO:0010181	GO:0016638	GO:0055114
c80870_g2_i2	GO:0003723	GO:0004652	GO:0005634	GO:0016779	GO:0043631
c80888_g1_i1	GO:0000272	GO:0016161
c80899_g1_i4	GO:0005515
c80900_g1_i2	GO:0043531
c80944_g1_i1	GO:0003824	GO:0004553	GO:0005975	GO:0043169
c80958_g1_i1	GO:0005507	GO:0008131	GO:0009308	GO:0048038	GO:0055114
c80962_g1_i1	GO:0004672	GO:0005524	GO:0006468
c80966_g1_i3	GO:0004672	GO:0005524	GO:0006468	GO:0016998
c80972_g1_i1	GO:0004129	GO:0005506	GO:0005524	GO:0009055	GO:0009060	GO:0016021	GO:0020037	GO:0055114
c80983_g1_i1	GO:0005515
c81026_g1_i2	GO:0003824	GO:0008152
c81028_g1_i7	GO:0004869
c81137_g1_i1	GO:0003824	GO:0008152
c81152_g1_i1	GO:0004553	GO:0005975
c81152_g2_i1	GO:0004553	GO:0005975
c81153_g1_i1	GO:0005506	GO:0016705	GO:0020037	GO:0055114
c81154_g1_i1	GO:0008168
c81189_g1_i2	GO:0004672	GO:0005524	GO:0006468
c81221_g2_i7	GO:0005515	GO:0043531
c81232_g1_i1	GO:0005515
c81247_g2_i1	GO:0004553	GO:0005975
c81270_g1_i1	GO:0005975	GO:0008184
c81273_g1_i4	GO:0004672	GO:0005524	GO:0006468
c81276_g1_i4	GO:0003682
c81277_g1_i6	GO:0016021	GO:0055085
c81279_g1_i1	GO:0016020	GO:0055085
c81311_g4_i1	GO:0003676	GO:0005634
c81312_g2_i1	GO:0008152	GO:0016787
c81340_g2_i1	GO:0003676
c81343_g1_i1	GO:0005515	GO:0006508	GO:0008236
c81354_g1_i1	GO:0003676	GO:0004519	GO:0006308
c81354_g2_i2	GO:0003676	GO:0004519	GO:0006308
c81360_g1_i1	GO:0005975	GO:0008184
c81367_g1_i1	GO:0004601	GO:0006979	GO:0020037	GO:0055114
c81385_g1_i1	GO:0005515
c81440_g1_i1	GO:0005515	GO:0007165	GO:0043531
c81455_g1_i1	GO:0003980	GO:0006486	GO:0016757
c81468_g1_i2	GO:0005507	GO:0008131	GO:0009308	GO:0048038	GO:0055114
c81489_g1_i3	GO:0004553	GO:0005975
c81522_g1_i4	GO:0003676
c81525_g1_i1	GO:0004672	GO:0005515	GO:0005524	GO:0006468
c81528_g2_i1	GO:0004806	GO:0006629
c81537_g1_i3	GO:0004672	GO:0005524	GO:0006355	GO:0006468
c81562_g1_i4	GO:0003700	GO:0006355	GO:0043565
c81570_g1_i2	GO:0005515	GO:0007165	GO:0043531
c81590_g1_i1	GO:0016020
c81604_g2_i4	GO:0004601	GO:0006979	GO:0020037	GO:0055114
c81626_g2_i1	GO:0005524	GO:0006810	GO:0016021	GO:0016887	GO:0042626	GO:0055085
c81639_g1_i1	GO:0016747
c81669_g3_i1	GO:0016788
c81686_g2_i1	GO:0005515
c81692_g1_i1	GO:0008152	GO:0016624
c81697_g1_i2	GO:0003824	GO:0008152
c81708_g1_i2	GO:0005524	GO:0006810	GO:0016021	GO:0016887	GO:0042626	GO:0055085
c81721_g1_i2	GO:0006508	GO:0008236
c81721_g1_i5	GO:0006508	GO:0008236
c81734_g1_i1	GO:0005507	GO:0016491	GO:0055114
c81737_g1_i1	GO:0006508	GO:0016020
c81763_g2_i1	GO:0016021	GO:0055085
c81765_g2_i1	GO:0004672	GO:0006468
c81776_g1_i1	GO:0005515
c81844_g1_i2	GO:0005515	GO:0007165	GO:0043531
c81844_g1_i3	GO:0005515	GO:0007165	GO:0043531
c81844_g1_i4	GO:0005515	GO:0007165	GO:0043531
c81847_g2_i2	GO:0055085
c81919_g1_i1	GO:0016020	GO:0016760	GO:0030244
c81934_g1_i2	GO:0000151	GO:0004672	GO:0004842	GO:0005524	GO:0006468	GO:0016567
c81993_g2_i1	GO:0005515	GO:0051087
c82007_g3_i1	GO:0005524	GO:0006810	GO:0016021	GO:0016887	GO:0042626	GO:0055085
c82041_g1_i6	GO:0005515	GO:0007165	GO:0043531
c82074_g1_i1	GO:0004252	GO:0006508
c82078_g1_i1	GO:0009055	GO:0016491	GO:0020037	GO:0030151	GO:0055114
c82082_g1_i1	GO:0005524	GO:0019538
c82090_g1_i2	GO:0003677	GO:0005634
c82113_g1_i1	GO:0005524	GO:0016020	GO:0016887
c82116_g1_i1	GO:0005524	GO:0006810	GO:0016021	GO:0016887	GO:0042626	GO:0055085
c82116_g2_i2	GO:0005524	GO:0006810	GO:0016021	GO:0016887	GO:0042626	GO:0055085
c8254_g1_i1	GO:0016998
c82702_g1_i1	GO:0005515
c83721_g1_i1	GO:0008171	GO:0046983
c84851_g1_i1	GO:0006810	GO:0016021
c85108_g1_i1	GO:0015079	GO:0016020	GO:0071805
c85147_g1_i1	GO:0005515
c85285_g1_i1	GO:0004672	GO:0005515	GO:0005524	GO:0006468
c85566_g1_i1	GO:0003677	GO:0003899	GO:0006351
c8653_g1_i1	GO:0005515	GO:0007165	GO:0043531
c87643_g1_i1	GO:0003677	GO:0005634
c87813_g1_i1	GO:0003777	GO:0005515	GO:0005524	GO:0007018	GO:0008017
c87892_g1_i1	GO:0004129	GO:0005507	GO:0005524	GO:0015991	GO:0015992	GO:0016020	GO:0016021	GO:0016820	GO:0022900	GO:0033178	GO:0046034
c87909_g1_i1	GO:0000148	GO:0003843	GO:0006075	GO:0016020
c8801_g1_i1	GO:0003676	GO:0003723	GO:0004386	GO:0004525	GO:0005515	GO:0005524	GO:0006396	GO:0008026	GO:0016891
c88589_g1_i1	GO:0003677	GO:0003777	GO:0005524	GO:0007018	GO:0008017
c88777_g1_i1	GO:0003777	GO:0005524	GO:0007018	GO:0008017
c89025_g1_i1	GO:0008152	GO:0016758
c9183_g1_i1	GO:0003723	GO:0006396	GO:0008173

## Sheet: GO-all
Cellular component	1day(%)	7day(%)
Cell	18.9	20.3
Membrane	10.7	11.7
Ribonuleoprotein	0.7	1.9
Ribosome	0.4	1.7
Cytosol	0.4	1
Molecular function	1day(%)	7day(%)
Transferase	19.8	17.6
Kinase	12	8.9
DNA-binding	8.4	8.1
Lipid binding	1.4	0.8
Peroxidase	1.3	1.4
Structural constituent of ribosome	0.7	2
Enzyme regulate	0.7	1
Biological process	1day(%)	7day(%)
Protein modification	12.9	9.6
Phosphate metabolic	12	8.6
cellular catabotic metabolic	0.4	1.3
cellular biopolymer catabolic process	0.2	1.1
Lipid synthetic process	0.2	0.8
Cellular macromolecular catabolic process	0.2	1.1
Modification-dependent macromolecule catabolic process	0.1	0.8
