# Supplementary material for: De Novo Transcriptional Analysis of Alfalfa in Response to Saline-Alkaline Stress
Source: Front Plant Sci. 2016 Jul 4;7:931. doi: 10.3389/fpls.2016.00931 (PMC4931813; doi:10.3389/fpls.2016.00931)
Supplement: Supplementary file 4 [file Data_Sheet_4.XLS]

## Sheet: significant in 1day 
Gene ID	ck	1d	log2	Definition	Descripton
c68017_g1_i1	6.8689	477.441	6.1191	Medtr4g064887.1	NAD(P)-binding rossmann-fold protein
c66203_g1_i1	7.73208	531.079	6.10193	Medtr2g045280.1	cytidine/deoxycytidylate deaminase family protein
c72032_g2_i1	10.4161	638.887	5.93868	Medtr1g090060.1	glutathione S-transferase, amine-terminal domain protein
c79746_g1_i1	1.51844	76.6791	5.65817	Medtr4g020110.1	delta-1-pyrroline-5-carboxylate synthetase
c79747_g1_i1	4.81921	185.64	5.26757	Medtr7g080900.1	UDP-glucosyltransferase family protein
c74290_g1_i1	5.44627	173.27	4.99161	Medtr3g088845.1	2-oxo isovalerate dehydrogenase subunit alpha
c55602_g1_i1	14.7015	439.047	4.90034	Medtr3g058320.1	hypothetical protein
c67928_g1_i1	4.58664	124.873	4.76688	Medtr2g008730.1	cationic peroxidase
c74502_g1_i1	2.86768	76.1842	4.73154	Medtr6g016640.1	proline dehydrogenase
c72678_g2_i1	6.14435	155.033	4.65717	Medtr2g090165.1	short-chain dehydrogenase/reductase
c78833_g1_i1	9.73076	231.932	4.57501	Medtr4g124470.1	lysine-ketoglutarate reductase/saccharopine dehydrogenase
c70594_g1_i1	3.52527	79.1727	4.4892	Medtr4g120220.1	2-oxoacid dehydrogenase acyltransferase family protein
c78414_g1_i2	2.73287	60.8521	4.47682	Medtr4g083660.1	polygalacturonase
c79563_g1_i1	18.5875	390.519	4.39299	Medtr2g022490.1	extracellular dermal glycoprotein
c78180_g1_i1	10.14	210.381	4.37488	Medtr8g061360.1	tyrosine/nicotianamine family aminotransferase
c68072_g1_i1	20.4126	405.157	4.31095	Medtr3g467100.1	Lipid transfer protein
c77940_g2_i1	14.6505	281.563	4.26444	Medtr1g032220.1	1-aminocyclopropane-1-carboxylate oxidase-like protein
c70153_g1_i3	8.15112	155.364	4.25251	Medtr1g066380.1	cationic peroxidase
c79379_g1_i2	16.1912	308.127	4.25024	Medtr8g059170.1	NAC transcription factor-like protein
c64254_g1_i1	7.25601	137.162	4.24056	Medtr4g129670.1	tetraspanin family protein
c80688_g1_i1	480.19	1.57741	-8.2499	0 hits found
c76980_g2_i1	1249.57	5.0116	-7.96194	0 hits found
c64815_g1_i1	425.591	24.5978	-4.11287	Medtr2g041550.1	auxin-binding protein ABP19a
c77200_g1_i2	1028.46	87.6078	-3.55328	Medtr1g090973.1	legume lectin beta domain protein
c55124_g1_i1	157.916	14.1152	-3.48384	Medtr0445s0040.1	hypothetical protein
c44360_g1_i1	1769.91	164.757	-3.42526	Medtr3g027280.1	legume lectin beta domain protein
c48498_g1_i1	1015.88	94.705	-3.42315	Medtr4g035870.1	plant invertase/pectin methylesterase inhibitor
c67824_g1_i1	477.781	46.1633	-3.37153	Medtr2g041260.1	ultraviolet-B-repressible protein
c68699_g1_i1	1217.99	121.386	-3.32683	Medtr8g020590.1	auxin-binding protein ABP19a
c64998_g1_i2	166.139	17.3511	-3.25929	Medtr3g030860.1	photosystem II 5 kDa protein
c74944_g2_i1	6340.52	734.793	-3.10919	Glyma.16G162600.1.p	hypothetical protein
c70046_g2_i1	385.945	48.424	-2.9946	Medtr4g088150.1	core histone H2A/H2B/H3/H4
c73314_g1_i1	69.825	8.86592	-2.9774	Medtr7g109600.1	WRKY family transcription factor
c77200_g1_i3	690.387	92.0911	-2.90627	Medtr1g090973.1	legume lectin beta domain protein
c55063_g1_i2	116.68	15.8167	-2.88303	Medtr4g117470.1	ribosomal protein S8
c62531_g1_i1	184.29	25.295	-2.86505	Medtr1g008590.1	dehydration-responsive protein RD22
c69862_g1_i1	1741.21	254.76	-2.77288	Medtr7g007120.1	ribulose bisphosphate carboxylase small chain
c50257_g1_i1	135.587	19.8752	-2.77018	Medtr8g104140.1	hypothetical protein
c71231_g1_i1	73.6931	11.3486	-2.69902	Medtr4g082330.1	transmembrane protein, putative
c69126_g3_i1	170.431	27.0021	-2.65804	Glyma.03G252600.1.p	hypothetical protein

## Sheet: in 7day
geneID	ck	7d	log2
c79746_g1_i1	1.53141	413.284	8.07612	Medtr4g020110.1	delta-1-pyrroline-5-carboxylate synthetase
c36618_g1_i1	4.82426	582.288	6.91528	Medtr3g101260.1	plastocyanin-like domain protein
c81489_g1_i3	3.56338	371.449	6.70378	Medtr2g040830.1	chitinase
c60805_g1_i1	11.9288	446.927	5.22752	Medtr7g093140.1	late embryogenesis abundant protein
c74290_g1_i1	5.50429	177.155	5.00831	Medtr3g088845.1	2-oxoisovalerate dehydrogenase subunit alpha
c76854_g2_i1	11.4901	327.112	4.83132	Medtr6g061940.1	17.6 kDa class I heat shock protein
c80050_g1_i1	8.94254	251.279	4.81246	Medtr1g074950.1	sieve element occlusion protein
c74430_g2_i1	37.4452	1014.63	4.76003	Medtr6g045403.1	Kunitz type trypsin inhibitor / Alpha-fucosidase
c77940_g2_i1	14.8102	386.452	4.70563	Medtr1g032220.1	1-aminocyclopropane-1-carboxylate oxidase-like protein
c76078_g2_i2	2.33991	59.229	4.66178	Medtr2g049020.1	inositol transporter 4
c72477_g1_i1	10.8237	265.426	4.61604	Medtr8g028265.1	BAG domain protein
c71822_g1_i3	22.0373	531.691	4.59257	Medtr0002s0040.1	glycoside hydrolase family 18 protein
c68072_g1_i1	20.6058	493.273	4.58127	Medtr3g467100.1	Lipid transfer protein
c69772_g3_i1	8.36472	196.055	4.5508	Medtr3g061150.1	transmembrane protein, putative
c78833_g1_i1	9.833	216.449	4.46025	Medtr4g124470.1	lysine-ketoglutarate reductase/saccharopine dehydrogenase
c81436_g2_i1	2.1664	47.6717	4.45976	Medtr3g461480.1	transmembrane amino acid transporter family protein
c48626_g1_i1	34.089	722.591	4.4058	Medtr1g010150.1	CHY and CTCHY and RING-type zinc finger protein
c59374_g1_i1	47.2254	996.775	4.39963	Medtr8g012795.1	Defensin related
c72032_g2_i1	10.5133	208.978	4.31306	Medtr1g090060.1	glutathione S-transferase, amine-terminal domain protein
c79443_g1_i1	2.19621	42.7192	4.2818	Medtr7g096880.1	high affinity inorganic phosphate transporter
c78361_g1_i1	63.2095	3.46658	-4.18856	Medtr7g023730.1	polygalacturonase inhibitor protein
c31618_g1_i1	158.836	9.47041	-4.06796	Medtr2g022190.1	RING zinc finger protein, putative
c74944_g2_i2	5714.77	343.366	-4.05687	Glyma.16G162600.1.p	hypothetical protein
c77780_g1_i3	60.6759	3.72066	-4.02749	Medtr1g011800.1	plant/F18G18-200 protein
c68753_g1_i1	103.071	7.28824	-3.82193	Medtr5g026290.1	hypothetical protein
c74944_g2_i1	6417.5	541.395	-3.56726	Glyma.16G162600.1.p	hypothetical protein
c43536_g1_i1	820.992	72.4827	-3.50166	Medtr7g021690.1	membrane protein Ycf1, putative
c60675_g2_i2	304.3	32.7373	-3.21649	Medtr7g084770.1	xyloglucan endotransglucosylase/hydrolase family protein
c73857_g2_i1	16569.4	1783.84	-3.21547	Medtr6g011880.1	light-harvesting complex I chlorophyll A/B-binding protein
c55063_g1_i2	117.989	13.3096	-3.14811	Medtr4g117470.1	ribosomal protein S8
c69126_g2_i1	80.4089	9.38098	-3.09955	Medtr7g116500.1	GDSL-like lipase/acylhydrolase
c13581_g1_i1	1425.92	178.284	-2.99965	Medtr7g007120.3	ribulose bisphosphate carboxylase small chain
c75548_g3_i2	142.146	19.1654	-2.8908	Medtr3g466760.1	expansin A10
c72883_g3_i2	1492.37	204.619	-2.86659	Medtr8g024120.2	1-aminocyclopropane-1-carboxylate oxidase
c71178_g2_i1	504.778	71.1444	-2.82683	Medtr7g093820.1	disease resistance response protein
c64815_g1_i1	430.242	61.8033	-2.79939	Medtr2g041550.1	auxin-binding protein ABP19a
c76951_g2_i1	324.916	49.5931	-2.71186	Medtr8g096660.1	hypothetical protein
c64020_g1_i1	214.306	33.218	-2.68964	Medtr3g089570.1	pollen Ole e I family allergens
c72883_g2_i1	545.987	85.451	-2.6757	Medtr3g083370.1	1-aminocyclopropane-1-carboxylate oxidase
c68699_g1_i1	1229.92	205.086	-2.58427	Medtr8g020590.1	auxin-binding protein ABP19a
