# Supplementary material for: De Novo Transcriptional Analysis of Alfalfa in Response to Saline-Alkaline Stress
Source: Front Plant Sci. 2016 Jul 4;7:931. doi: 10.3389/fpls.2016.00931 (PMC4931813; doi:10.3389/fpls.2016.00931)
Supplement: Supplementary file 5 [file Data_Sheet_5.XLS]

## Sheet: All TFs
gengID	family	ck	1d	log2		gengID	family	ck	7d	log2
c77325_g1_i1	ABI3VP1	819.789	0	-		c77809_g1_i1	ABI3VP1	523.242	0	-
c58105_g1_i1	AP2-EREBP	0	127.855	inf		c66689_g1_i1	AP2-EREBP	0	108.572	inf
c73381_g1_i1	AP2-EREBP	0	14.7984	inf		c67651_g1_i1	AP2-EREBP	0	5.25942	inf
c74254_g1_i1	AP2-EREBP	129.375	0	-		c68707_g1_i1	AP2-EREBP	0	17.0073	inf
c79592_g1_i2	AP2-EREBP	0	17.1011	inf		c73381_g1_i1	AP2-EREBP	0	6.07876	inf
c79592_g1_i5	AP2-EREBP	0	10.4465	inf		c74254_g2_i2	AP2-EREBP	0	3.57477	inf
c73114_g4_i1	ARF	94.2322	0	-		c78138_g2_i1	AP2-EREBP	0	12.2486	inf
c80383_g1_i1	AUX/IAA	0	40.5937	inf		c78505_g1_i4	AP2-EREBP	0	10.6985	inf
c32556_g1_i1	bHLH	65.9327	0	-		c79592_g1_i2	AP2-EREBP	0	11.3232	inf
c60543_g1_i1	bHLH	100.775	0	-		c79592_g1_i5	AP2-EREBP	0	7.51718	inf
c77005_g1_i1	bHLH	0	4.45468	inf		c80378_g1_i2	AP2-EREBP	486.047	0	-
c56220_g1_i1	bZIP	0	12.3595	inf		c80383_g1_i1	AUX/IAA	0	47.9113	inf
c56347_g1_i2	bZIP	0	24.017	inf		c78078_g3_i1	BES1	300.579	54.8762	-2.45349
c72290_g1_i1	bZIP		65.534	3.3722		c80888_g1_i1	BES1	383.035	0	-
c56184_g1_i1	C2C2-Dof	0	36.7351	inf		c17640_g1_i1	bHLH	0	96.1321	inf
c72085_g1_i3	C2C2-Dof	0	6.86837	inf		c65586_g1_i1	bHLH	0	10.7781	inf
c75508_g1_i1	C2C2-Dof	0	5.77479	inf		c73284_g1_i1	bHLH	0	17.7289	inf
c68338_g1_i1	C2H2	0	58.2849	inf		c77099_g1_i1	bHLH	0	10.1758	inf
c68338_g1_i2	C2H2	0	16.3436	inf		c67134_g1_i1	bZIP	50.6169	206.897	2.03122
c72038_g1_i1	C2H2	708.531	0	-		c72290_g1_i1	bZIP	6.40311	66.2394	3.37085
c56207_g1_i1	C3H	0	11.8384	inf		c56184_g1_i1	C2C2-Dof	0	58.0431	inf
c71840_g1_i3	C3H	236.54	0	-		c68869_g1_i1	C2C2-Dof	0	17.7047	inf
c75225_g1_i2	C3H	0	42.5504	inf		c72085_g1_i3	C2C2-Dof	0	7.20838	inf
c80712_g1_i1	C3H	0	8.71676	inf		c76020_g1_i1	C2C2-Dof	0	8.15089	inf
c63911_g1_i2	CCAAT	0	80.8011	inf		c47895_g1_i1	C2H2	0	18.4406	inf
c75001_g1_i1	CCAAT		107.93	2.03465		c48626_g1_i1	C2H2	34.089	722.591	4.4058
c71168_g2_i1	CPP	0	5.31095	inf		c72038_g1_i1	C2H2	718.318	0	-
c62763_g1_i1	DDT	41.9292	0	-		c56207_g1_i1	C3H	0	7.02225	inf
c78578_g1_i2	E2F-DP	0	13.9637	inf		c70745_g1_i1	C3H	273.413	74.6637	-1.87261
c80790_g1_i2	E2F-DP	0	3.77936	inf		c71840_g1_i3	C3H	239.807	0	-
c49775_g1_i1	FAR1	0	19.2954	inf		c75261_g1_i2	C3H	0	4.3801	inf
c63332_g1_i1	FAR1	0	29.8089	inf		c48478_g1_i1	Coactivator p15	0	11.0432	inf
c65573_g1_i1	FAR1	0	6.80455	inf		c71168_g2_i1	CPP	0	6.76067	inf
c68656_g1_i1	FAR1	0	3.35723	inf		c73900_g1_i1	DBP	0	7.53149	inf
c81012_g2_i1	FAR1	0	17.6762	inf		c80790_g1_i2	E2F-DP	0	5.7255	inf
c71138_g1_i1	G2-like	0	26.6305	inf		c49775_g1_i1	FAR1	0	29.1058	inf
c77104_g1_i2	G2-like	0	6.8044	inf		c54265_g1_i1	FAR1	0	23.0086	inf
c54694_g1_i1	GNAT	0	14.5781	inf		c68656_g1_i1	FAR1	0	5.82502	inf
c73116_g1_i3	GNAT	0	8.60613	inf		c62627_g1_i1	G2-like	0	23.6122	inf
c51064_g1_i1	GRAS	86.4961	0	-		c77303_g1_i2	G2-like	0	8.76448	inf
c71966_g1_i1	GRAS	0	62.4278	inf		c54694_g1_i1	GNAT	0	15.757	inf
c76159_g2_i1	GRAS	0	6.87367	inf		c73116_g1_i3	GNAT	0	11.089	inf
c68559_g1_i1	HB	0	12.2889	inf		c60026_g1_i1	GRAS	0	7.11056	inf
c68954_g1_i1	HB	0	24.8696	inf		c76948_g2_i1	GRAS	0	17.738	inf
c70407_g1_i2	HB	0	9.32701	inf		c51358_g1_i1	HB	0	8.13267	inf
c75452_g1_i2	HB	0	8.76779	inf		c68559_g1_i1	HB	0	6.50267	inf
c52119_g1_i1	HSF	71.4125	0	-		c69955_g1_i1	HB	3.6637	55.7507	3.92762
c60099_g1_i1	HSF	0	24.2668	inf		c70407_g1_i2	HB	0	7.23955	inf
c72835_g1_i1	IWS1	0	70.1288	2.49641		c75489_g1_i1	HB	0	17.3634	inf
c54457_g1_i1	Jumonji	0	8.25899	inf		c52119_g1_i1	HSF	72.399	0	-
c63819_g1_i1	MADS	0	7.5558	inf		c60099_g1_i1	HSF	0	31.164	inf
c30131_g1_i1	MYB	531.163	0	-		c63819_g1_i1	MADS	0	7.48726	inf
c58875_g1_i1	MYB	0	15.5094	inf		c74066_g1_i2	MADS	0	4.89341	inf
c60532_g1_i1	MYB	0	5.72153	inf		c30131_g1_i1	MYB	534.837	0	-
c64886_g1_i1	MYB	0	6.60538	inf		c63264_g1_i1	MYB	0	12.8878	inf
c70259_g1_i1	MYB	205.948	0	-		c66977_g1_i2	MYB	0	13.2302	inf
c72288_g1_i1	MYB	0	13.3364	inf		c72288_g1_i1	MYB	0	12.5587	inf
c72288_g2_i2	MYB	0	7.41599	inf		c73483_g1_i1	MYB	16.5998	108.977	2.71479
c73977_g2_i1	MYB	0	37.7323	inf		c73977_g2_i1	MYB	0	14.6465	inf
c76732_g1_i3	MYB	0	10.7777	inf		c75452_g1_i2	MYB	0	5.22448	inf
c76948_g2_i1	MYB	0	24.99	inf		c76972_g1_i4	MYB	0	13.5745	inf
c81276_g1_i4	MYB	0	4.25698	inf		c77104_g1_i2	MYB	0	6.58635	inf
c16083_g1_i1	NAC	0	19.992	inf		c81276_g1_i4	MYB	0	8.43148	inf
c43366_g1_i1	NAC	488.332	0	-		c43366_g1_i1	NAC	491.709	0	-
c53027_g1_i1	NAC	550.622	0	-		c53027_g1_i1	NAC	554.43	0	-
c68482_g1_i1	NAC		181.488	2.92522		c70028_g1_i1	NAC	0	8.37616	inf
c74722_g1_i1	NAC		155.294	3.56405		c72108_g1_i1	NAC	0	9.48806	inf
c75811_g1_i1	NAC		90.0368	2.06374		c74722_g1_i1	NAC	13.226	131.195	3.31026
c79379_g4_i1	NAC	0	219.175	inf		c75225_g1_i2	NAC	0	9.92327	inf
c41400_g1_i1	Orphans	0	46.8408	inf		c79379_g4_i1	NAC	0	162.496	inf
c43233_g1_i1	Orphans	0	25.4876	inf		c43233_g1_i1	Orphans	0	11.9167	inf
c68130_g1_i1	Orphans	0	17.4572	inf		c69328_g1_i1	Orphans	0	6.52467	inf
c69328_g1_i1	Orphans	0	6.43949	inf		c70588_g2_i1	Orphans	0	47.2623	inf
c70111_g1_i1	Orphans	0	91.3335	inf		c77005_g1_i1	Orphans	0	8.93573	inf
c70588_g2_i1	Orphans	0	38.7265	inf		c66221_g1_i2	PHD	164.449	0	-
c66221_g1_i2	PHD	162.208	0	-		c66880_g1_i3	S1Fa-like	0	16.0321	inf
c66880_g1_i3	S1Fa-like	0	27.59	inf		c77325_g1_i1	SBP	825.458	0	-
c40878_g1_i1	SBP	0	61.7595	inf		c82090_g1_i2	SBP	0	2.10084	inf
c77303_g1_i2	SBP	0	3.98167	inf		c75508_g1_i1	SET	0	5.56556	inf
c82090_g1_i1	SBP	14.8586	0	-		c50426_g1_i1	SNF2	187.564	0	-
c82090_g1_i2	SBP	0	2.45793	inf		c78994_g3_i2	TAZ	0	4.51538	inf
c37454_g1_i1	SNF2	0	50.2673	inf		c46136_g1_i1	TCP	737.884	0	-
c50426_g1_i1	SNF2	186.276	0	-		c78138_g2_i2	TIG	419.518	0	-
c50222_g1_i1	SWI/SNF-BAF60b	99.8248	0	-		c79640_g1_i3	TIG	0	4.80278	inf
c68267_g1_i2	SWI/SNF-BAF60b	0	5.03918	inf		c80983_g1_i1	TRAF	12.2304	81.8186	2.74196
c46136_g1_i1	TCP	732.816	0	-		c65654_g1_i1	Trihelix	0	11.9987	inf
c55283_g1_i1	Tify		462.543	2.66728		c72117_g1_i1	Trihelix	0	14.3444	inf
c64067_g1_i1	Tify		234.572	3.133		c62895_g1_i1	WRKY	0	6.43263	inf
c67786_g1_i1	Tify		416.221	1.88442		c64176_g1_i1	WRKY	0	15.7034	inf
c78138_g2_i1	TIG	0	16.0618	inf		c64525_g1_i1	WRKY	0	13.831	inf
c78138_g2_i2	TIG	416.637	0	-		c66570_g1_i1	WRKY	0	4.33321	inf
c72117_g1_i1	Trihelix	0	10.622	inf		c67877_g1_i1	WRKY	0	6.74651	inf
c56504_g1_i1	TUB	50.1978	0	-		c70411_g1_i1	WRKY	0	4.92637	inf
c44527_g1_i1	WRKY	0	10.3227	inf		c70732_g1_i2	WRKY	0	9.17524	inf
c57081_g1_i1	WRKY	0	21.7141	inf		c76159_g2_i1	WRKY	0	7.87601	inf
c58597_g1_i1	WRKY	0	26.1703	inf		c81562_g1_i4	WRKY	0	4.70419	inf
c59992_g1_i1	WRKY	0	108.81	3.9715		96
c62895_g1_i1	WRKY	0	9.76126	inf
c66570_g1_i1	WRKY	0	4.31089	inf
c67877_g1_i1	WRKY	0	20.5367	inf
c70411_g1_i1	WRKY	0	5.66614	inf
c72657_g1_i1	WRKY	0	14.6355	inf
c73314_g1_i1	WRKY		8.86592	-2.9774
c73970_g1_i1	WRKY		82.32	3.33253
c75967_g2_i1	WRKY		157.876	1.94411
c76020_g1_i1	WRKY	0	4.73227	inf
c81336_g1_i1	WRKY		131.466	2.50455
c81336_g2_i1	WRKY		328.524	2.03745
c81562_g1_i4	WRKY	0	1.77254	inf
109

## Sheet: common
common gene	family	ck	1d	7d	log2
c77325_g1_i1	ABI3VP1	819.789	0	0	-
c73381_g1_i1	AP2-EREBP	0	14.7984	6.07876	inf
c79592_g1_i2	AP2-EREBP	0	17.1011	11.3232	inf
c79592_g1_i5	AP2-EREBP	0	10.4465	7.51718	inf
c80383_g1_i1	AUX/IAA	0	40.5937	47.9113	inf
c77005_g1_i1	bHLH	0	4.45468	8.93573	inf
c72290_g1_i1	bZIP	6.32896	65.534	66.2394	3.37085
c56184_g1_i1	C2C2-Dof	0	36.7351	58.0431	inf
c72085_g1_i3	C2C2-Dof	0	6.86837	7.20838	inf
c75508_g1_i1	C2C2-Dof	0	5.77479	5.56556	inf
c72038_g1_i1	C2H2	708.531	0	0	-
c56207_g1_i1	C3H	0	11.8384	7.02225	inf
c71840_g1_i3	C3H	236.54	0	0	-
c75225_g1_i2	C3H	0	42.5504	9.92327	inf
c71168_g2_i1	CPP	0	5.31095	6.76067	inf
c80790_g1_i2	E2F-DP	0	3.77936	5.7255	inf
c49775_g1_i1	FAR1	0	19.2954	29.1058	inf
c68656_g1_i1	FAR1	0	3.35723	5.82502	inf
c77104_g1_i2	G2-like	0	6.8044	6.58635	inf
c54694_g1_i1	GNAT	0	14.5781	15.757	inf
c73116_g1_i3	GNAT	0	8.60613	11.089	inf
c76159_g2_i1	GRAS	0	6.87367	7.87601	inf
c68559_g1_i1	HB	0	12.2889	6.50267	inf
c70407_g1_i2	HB	0	9.32701	7.23955	inf
c75452_g1_i2	HB	0	8.76779	5.22448	inf
c52119_g1_i1	HSF	71.4125	0	0	-
c60099_g1_i1	HSF	0	24.2668	31.164	inf
c63819_g1_i1	MADS	0	7.5558	7.48726	inf
c30131_g1_i1	MYB	531.163	0	0	-
c72288_g1_i1	MYB	0	13.3364	12.5587	inf
c73977_g2_i1	MYB	0	37.7323	14.6465	inf
c76948_g2_i1	MYB	0	24.99	17.738	inf
c81276_g1_i4	MYB	0	4.25698	8.43148	inf
c43366_g1_i1	NAC	488.332	0	0	-
c53027_g1_i1	NAC	550.622	0	0	-
c74722_g1_i1	NAC	13.1302	155.294	131.195	3.31026
c79379_g4_i1	NAC	0	219.175	162.496	inf
c43233_g1_i1	Orphans	0	25.4876	11.9167	inf
c69328_g1_i1	Orphans	0	6.43949	6.52467	inf
c70588_g2_i1	Orphans	0	38.7265	47.2623	inf
c66221_g1_i2	PHD	162.208	0	0	-
c66880_g1_i3	S1Fa-like	0	27.59	16.0321	inf
c77303_g1_i2	SBP	0	3.98167	8.76448	inf
c82090_g1_i2	SBP	0	2.45793	2.10084	inf
c50426_g1_i1	SNF2	186.276	0	0	-
c46136_g1_i1	TCP	732.816	0	0	-
c78138_g2_i1	TIG	0	16.0618	12.2486	inf
c78138_g2_i2	TIG	416.637	0	0	-
c72117_g1_i1	Trihelix	0	10.622	14.3444	inf
c62895_g1_i1	WRKY	0	9.76126	6.43263	inf
c66570_g1_i1	WRKY	0	4.31089	4.33321	inf
c67877_g1_i1	WRKY	0	20.5367	6.74651	inf
c70411_g1_i1	WRKY	0	5.66614	4.92637	inf
c76020_g1_i1	WRKY	0	4.73227	8.15089	inf
c81562_g1_i4	WRKY	0	1.77254	4.70419	inf
55

## Sheet: TFs
TF family	1d	7d	common				1d	7d			7d	1d
MYB	11	10	5			MYB	11	10		other	22	25
AP2	5	10	3			AP2	5	10		FAR1	3	5
WRKY	16	9	6			WRKY	16	9		SBP	2	4
NAC	7	7	4			NAC	7	7		Orphans	4	6
MADS	1	2	1			MADS	1	2		GRAS	2	3
bHLH	3	4	1			bHLH	3	4		G2-like	2	2
bZIP	3	2	1			bZIP	3	2		CCAAT	0	2
HB	4	5	3			HB	4	5		C3H	4	4
C2H2	3	3	1			C2H2	3	3		C2H2	3	3
C3H	4	4	3			C3H	4	4		HB	5	4
C2C2-Dof	3	4	3			CCAAT	2	0		bZIP	2	3
CCAAT	2	0	0			G2-like	2	2		bHLH	4	3
G2-like	2	2	1			GRAS	3	2		MADS	2	1
GRAS	3	2	1			Orphans	6	4		NAC	7	7
TCP	1	1	1			SBP	4	2		WRKY	9	16
Jumonji	1	0	0			FAR1	5	3		AP2	10	5
Orphans	6	4	3			other	25	22		MYB	10	11
SBP	4	2	2
FAR1	5	3	2
other	25	22	14
totle	110	97	55
