# Supplementary material for: De Novo Transcriptional Analysis of Alfalfa in Response to Saline-Alkaline Stress
Source: Front Plant Sci. 2016 Jul 4;7:931. doi: 10.3389/fpls.2016.00931 (PMC4931813; doi:10.3389/fpls.2016.00931)
Supplement: Supplementary file 6 [file Data_Sheet_6.XLS]

## Sheet: a
Gene ID	Description	in data	in salt	RT-alk	RT-salt
Medtr2g049020.1	inositol transporter	4.66178	-1.05	0.6	0.33
Medtr3g099080.1	DNA binding protein	1.19714	-1	-0.17	-0.4
Medtr4g115330.1	raffinose synthase or seed inhibition protein	3.09478	-1.25	-0.12	-1.35
Medtr7g069980.1	ferritin	2.59252	-1.16	-0.32	-1.15
Medtr7g079080.1	aldo/keto reductase	2.47929	-1.21	0.45	-1.27
Medtr7g085220.1	NAC transcription factor-like protein	1.25013	-1.72	0.63	-0.69
Medtr7g065660.1	glutathione S-transferase, amine-terminal domain protein	4.07577	-1.07	1.71	-1.26
Medtr8g102220.1	xyloglucan endotransglucosylase/hydrolase family protein	3.34169	-1.42	2.08	0.54
